# Supplementary material for: Levosimendan Form I, C14H12N6O
Source: Acta Crystallogr E Crystallogr Commun. 2026 May 22;82(Pt 6):707–11. doi: 10.1107/S2056989026005190 (PMC13239024; doi:10.1107/S2056989026005190)
Supplement: Supplementary file 1 [file e-82-00707-sup1.cif]

##############################################################################
#                                                                            #
# This CIF contains the data in a paper accepted for publication in          #
# Acta Crystallographica Section E. It conforms to the requirements of       #
# Notes for Authors for Acta Crystallographica Section E, and has been       #
# peer reviewed under the auspices of the IUCr Commission on Journals.       #
#                                                                            #
# Full details of the Crystallographic Information File format               #
# are given in the paper "The Crystallographic Information File (CIF):       #
# a New Standard Archive File for Crystallography" by S. R. Hall, F. H.      #
# Allen and I. D. Brown [Acta Cryst. (1991), A47, 655-685].                  #
#                                                                            #
# The current version of the core CIF dictionary is obtainable from          #
# ftp://ftp.iucr.org/pub/cif_core.dic.                                       #
#                                                                            #
# Software is freely available for graphical display of the structure(s)     #
# in this CIF. For information consult the CIF software page                 #
# http://www.iucr.org/resources/cif/software.                                #
#                                                                            #
# This file may be used for bona fide research purposes within the           #
# scientific community so long as proper attribution is given to the journal # 
# article from which it was obtained.                                        #
#                                                                            #
##############################################################################
data_levosimendan_publ
_audit_creation_method     "created in GSAS-II"
_journal_date_recd_electronic     2026-04-20
_journal_date_accepted     2026-05-17
_journal_name_full     'Acta Crystallographica, Section E'
_journal_year     2026
_journal_volume     82
_journal_issue      1
_journal_page_first     0
_journal_page_last     0
_journal_paper_category     GO
_journal_paper_doi     10.1107/S2056989026005190
_journal_coeditor_code     JW2008
_publ_contact_author_name     'James A. Kaduk'
_publ_contact_author_address
;
North Central College
Department of Physics
131 S. Loomis St.
Naperville IL 60540
USA
;
_publ_contact_author_email     'kaduk@polycrystallography.com'
_publ_contact_author_fax     ?
_publ_contact_author_phone     '1-630-605-0274'
_publ_section_title
;
Levosimendan Form I, C~14~H~12~N~6~O
;
loop_
    _publ_author_name
    _publ_author_footnote
    _publ_author_address
    'Salazar, Jacob K.' .
;
North Central College
Department of Chemistry
131 S. Loomis St.
Naperville IL 60540
USA
;
    'Kaduk, James A.' .
;
North Central College
Department of Physics
131 S. Loomis St.
Naperville IL 60540
USA
;
    'Dosen, Anja' .
;
ICDD
12 Campus Blvd.
Newtown Square PA 19073-3273
USA
;
    'Blanton, Thomas N.' .
;
ICDD
12 Campus Blvd.
Newtown Square PA 19073-3273
USA
;
_publ_section_synopsis
;
The crystal structure of levosimendan Form I has been solved and refined using
synchrotron X-ray powder diffraction data, and optimized using density
functional theory techniques.
;
_pd_block_id     2026-04-14T10:07|levosimendan|noname|PubInfo
data_levosimendan_overall
_pd_block_diffractogram_id
                             2026-04-14T10:07|levosimendan|noname|APS11BM_hist_0
_pd_block_id     2026-04-14T10:07|levosimendan|noname|Overall
_refine_ls_matrix_type     full
_refine_ls_wR_factor_obs     0.06661
_refine_ls_goodness_of_fit_all     1.455
_refine_ls_number_parameters     89
_refine_ls_number_restraints     52
_refine_ls_number_constraints     18
_refine_ls_weighting_scheme     sigma
_refine_ls_shift/su_max     10.6977
_refine_ls_shift/su_mean     1.5165
_computing_structure_refinement
;
<i>GSAS-II</i> (Toby & Von Dreele, 2013)
;
loop_
    _pd_phase_block_id
    2026-04-14T10:07|levosimendan|phase_0|noname
    2026-04-14T10:07|levosimendan|phase_1|noname
_pd_calc_method     "Rietveld Refinement"
_pd_proc_info_datetime     2026-04-14T10:07
data_levosimendan
_pd_block_id     2026-04-14T10:07|levosimendan|phase_0|noname
_chemical_name_systematic
;\
2-({4-[(4<i>R</i>)-4-methyl-6-oxo-4,5-dihydro-1<i>H</i>-pyridazin-\
3-yl]phenyl}hydrazinylidene)propanedinitrile
;
_chemical_name_common
;
Levosimendan
;
_chemical_formula_sum     "C14 H12 N6 O"
_chemical_formula_iupac     "C14 H12 N6 O"
_chemical_formula_weight     280.29
_symmetry_cell_setting     orthorhombic
_space_group_name_H-M_alt     "P 21 21 21"
_space_group_name_Hall     "P 2ac 2ab"
loop_
    _space_group_symop_id
    _space_group_symop_operation_xyz
    1 x,y,z
    2 1/2+x,1/2-y,-z
    3 -x,1/2+y,1/2-z
    4 1/2-x,-y,1/2+z
_cell_length_a     6.88117(5)
_cell_length_b     10.29085(14)
_cell_length_c     19.9896(2)
_cell_angle_alpha     90
_cell_angle_beta     90
_cell_angle_gamma     90
_cell_volume     1415.527(18)
_cell_formula_units_Z     4
_exptl_crystal_density_diffrn     1.3152
_exptl_absorpt_coefficient_mu     ?
_diffrn_ambient_temperature     295.0
_diffrn_radiation_type     synchrotron
_diffrn_measurement_device_type     '11-BM, APS'
_pd_meas_scan_method     step
_refine_ls_weighting_scheme     sigma
loop_
    _atom_type_symbol
    _atom_type_number_in_cell
    _atom_type_scat_Cromer_Mann_a1
    _atom_type_scat_Cromer_Mann_a2
    _atom_type_scat_Cromer_Mann_a3
    _atom_type_scat_Cromer_Mann_a4
    _atom_type_scat_Cromer_Mann_b1
    _atom_type_scat_Cromer_Mann_b2
    _atom_type_scat_Cromer_Mann_b3
    _atom_type_scat_Cromer_Mann_b4
    _atom_type_scat_Cromer_Mann_c
    _atom_type_scat_length_neutron
    _atom_type_scat_source
    C 56 2.31 1.02 1.5886 0.865 20.8439 10.2075 0.5687 51.6512 0.2156 0.6648
https://raw.githubusercontent.com/AdvancedPhotonSource/GSAS-II/refs/heads/main/GSASII/atmdata.py
    H 48 0.493 0.3229 0.1402 0.0408 10.5109 26.1257 3.1424 57.7997 0.003 -0.374
https://raw.githubusercontent.com/AdvancedPhotonSource/GSAS-II/refs/heads/main/GSASII/atmdata.py
    N 24 12.2126 3.1322 2.0125 1.1663 0.0057 9.8933 28.9975 0.5826 -11.529 0.936
https://raw.githubusercontent.com/AdvancedPhotonSource/GSAS-II/refs/heads/main/GSASII/atmdata.py
    O 4 3.0485 2.2868 1.5463 0.867 13.2771 5.7011 0.3239 32.9089 0.2508 0.5804
https://raw.githubusercontent.com/AdvancedPhotonSource/GSAS-II/refs/heads/main/GSASII/atmdata.py
_pd_phase_name     levosimendan
_pd_proc_ls_pref_orient_corr
;
Simple spherical harmonic correction Order = 2
    Coefficients:  0:0:C(2,0) = -0.0780; 0:0:C(2,2) = -0.0670;
;
_pd_spec_mount_mode     transmission
_pd_spec_mounting     'Kapton capillary'
_pd_spec_shape     cylinder
_pd_spec_size_axial     2
_pd_spec_size_equat     1.5
_pd_spec_size_thick     1.5
loop_
    _atom_site_type_symbol
    _atom_site_label
    _atom_site_fract_x
    _atom_site_fract_y
    _atom_site_fract_z
    _atom_site_U_iso_or_equiv
    _atom_site_adp_type
    _atom_site_occupancy
    _atom_site_site_symmetry_multiplicity
    O O1 0.3588(6) 0.3414(4) 1.22287(18) 0.0376(10) Uiso 1.0000 4
    N N2 0.2838(11) 0.6044(3)   1.10975(16) 0.0376(10) Uiso 1.0000 4
    N N3 0.2866(9) 0.5248(3) 1.16716(16) 0.0376(10) Uiso 1.0000 4
    N N4 0.2546(9) 0.8551(4) 0.81892(15) 0.0470(11) Uiso 1.0000 4
    N N5 0.3124(9) 0.9785(4) 0.8192(2)   0.0470(11) Uiso 1.0000 4
    N N6 0.3644(8) 1.2937(4) 0.7777(3)   0.0470(11) Uiso 1.0000 4
    N N7 0.2169(10) 0.9602(6) 0.6485(2)   0.0470(11) Uiso 1.0000 4
    C C8 0.3240(7) 0.3997(3)   1.04589(17) 0.0376(10) Uiso 1.0000 4
    C C9 0.4339(7) 0.3493(4) 1.10531(19) 0.0376(10) Uiso 1.0000 4
    C C10 0.3069(9) 0.5467(2)   1.05283(14) 0.0376(10) Uiso 1.0000 4
    C C11 0.1216(10) 0.3375(5) 1.0463(3) 0.0376(10) Uiso 1.0000 4
    C C12 0.2985(13) 0.6283(2)   0.99214(15) 0.0394(12) Uiso 1.0000 4
    C C13 0.3476(10) 0.4004(3) 1.16966(14) 0.0376(10) Uiso 1.0000 4
    C C14 0.2772(11) 0.5712(3)   0.92960(18) 0.0394(12) Uiso 1.0000 4
    C C15 0.2935(14) 0.7636(3)   0.99683(16) 0.0394(12) Uiso 1.0000 4
    C C16 0.2604(12) 0.6463(3) 0.87291(16) 0.0394(12) Uiso 1.0000 4
    C C17 0.2957(13) 0.8390(3)   0.93951(18) 0.0394(12) Uiso 1.0000 4
    C C18 0.2734(13) 0.7806(3)   0.87704(15) 0.0394(12) Uiso 1.0000 4
    C C19 0.2862(11) 1.0528(4) 0.7653(2)   0.0470(11) Uiso 1.0000 4
    C C20 0.3161(9) 1.1878(4) 0.7732(3)   0.0470(11) Uiso 1.0000 4
    C C21 0.2562(7) 1.0050(6) 0.6992(2)   0.0470(11) Uiso 1.0000 4
    H H22 0.39740 0.37220 1.00210 0.0451 Uiso 1.0000 4
    H H23 0.58470 0.38100 1.10290 0.0451 Uiso 1.0000 4
    H H24 0.42550 0.24610 1.10960 0.0451 Uiso 1.0000 4
    H H25 0.05530 0.32640 1.09300 0.0451 Uiso 1.0000 4
    H H26 0.01400 0.39720 1.01670 0.0451 Uiso 1.0000 4
    H H27 0.12240 0.24650 1.01800 0.0451 Uiso 1.0000 4
    H H28 0.24490 0.58260 1.20820 0.0451 Uiso 1.0000 4
    H H29 0.28830 0.46680 0.92150 0.0473 Uiso 1.0000 4
    H H30 0.32240 0.81360 1.04360 0.0473 Uiso 1.0000 4
    H H31 0.28490 0.60190 0.82380 0.0473 Uiso 1.0000 4
    H H32 0.32520 0.94610 0.94320 0.0473 Uiso 1.0000 4
    H H33 0.31980 0.81670 0.77660 0.0564 Uiso 1.0000 4
loop_
    _geom_bond_atom_site_label_1
    _geom_bond_atom_site_label_2
    _geom_bond_site_symmetry_1
    _geom_bond_site_symmetry_2
    _geom_bond_distance
    _geom_bond_publ_flag
    O1 C13 1_555 1_555 1.227(3)   yes
    N2 N3 1_555 1_555 1.410(3)   yes
    N2 C10 1_555 1_555 1.2931(13) yes
    N3 N2 1_555 1_555 1.410(3)   yes
    N3 C13 1_555 1_555 1.348(2)   yes
    N3 H28 1_555 1_555 1.053(2)   yes
    N4 N5 1_555 1_555 1.331(4) yes
    N4 C18 1_555 1_555 1.398(2)   yes
    N4 H33 1_555 1_555 1.036(5) yes
    N5 N4 1_555 1_555 1.331(4) yes
    N5 C19 1_555 1_555 1.333(3)   yes
    N6 C20 1_555 1_555 1.143(3)   yes
    N7 C21 1_555 1_555 1.146(3)   yes
    C8 C9 1_555 1_555 1.501(4) yes
    C8 C10 1_555 1_555 1.5239(19) yes
    C8 C11 1_555 1_555 1.533(4) yes
    C8 H22 1_555 1_555 1.050(4) yes
    C9 C8 1_555 1_555 1.501(4) yes
    C9 C13 1_555 1_555 1.512(2)   yes
    C9 H23 1_555 1_555 1.089(6) yes
    C9 H24 1_555 1_555 1.067(5) yes
    C10 N2 1_555 1_555 1.2931(13) yes
    C10 C8 1_555 1_555 1.5239(19) yes
    C10 C12 1_555 1_555 1.4765(18) yes
    C11 C8 1_555 1_555 1.533(4) yes
    C11 H25 1_555 1_555 1.046(7) yes
    C11 H26 1_555 1_555 1.129(6) yes
    C11 H27 1_555 1_555 1.093(6) yes
    C12 C10 1_555 1_555 1.4765(18) yes
    C12 C14 1_555 1_555 1.389(2)   yes
    C12 C15 1_555 1_555 1.396(2)   yes
    C13 O1 1_555 1_555 1.227(3)   yes
    C13 N3 1_555 1_555 1.348(2)   yes
    C13 C9 1_555 1_555 1.512(2)   yes
    C14 C12 1_555 1_555 1.389(2)   yes
    C14 C16 1_555 1_555 1.376(2)   yes
    C14 H29 1_555 1_555 1.089(3)   yes
    C15 C12 1_555 1_555 1.396(2)   yes
    C15 C17 1_555 1_555 1.384(2)   yes
    C15 H30 1_555 1_555 1.086(3)   yes
    C16 C14 1_555 1_555 1.376(2)   yes
    C16 C18 1_555 1_555 1.388(2)   yes
    C16 H31 1_555 1_555 1.096(3) yes
    C17 C15 1_555 1_555 1.384(2)   yes
    C17 C18 1_555 1_555 1.394(2)   yes
    C17 H32 1_555 1_555 1.123(3)   yes
    C18 N4 1_555 1_555 1.398(2)   yes
    C18 C16 1_555 1_555 1.388(2)   yes
    C18 C17 1_555 1_555 1.394(2)   yes
    C19 N5 1_555 1_555 1.333(3)   yes
    C19 C20 1_555 1_555 1.414(3)   yes
    C19 C21 1_555 1_555 1.424(3)   yes
    C20 N6 1_555 1_555 1.143(3)   yes
    C20 C19 1_555 1_555 1.414(3)   yes
    C21 N7 1_555 1_555 1.146(3)   yes
    C21 C19 1_555 1_555 1.424(3)   yes
    H22 C8 1_555 1_555 1.050(4) yes
    H23 C9 1_555 1_555 1.089(6) yes
    H24 C9 1_555 1_555 1.067(5) yes
    H25 C11 1_555 1_555 1.046(7) yes
    H26 C11 1_555 1_555 1.129(6) yes
    H27 C11 1_555 1_555 1.093(6) yes
    H28 N3 1_555 1_555 1.053(2)   yes
    H29 C14 1_555 1_555 1.089(3)   yes
    H30 C15 1_555 1_555 1.086(3)   yes
    H31 C16 1_555 1_555 1.096(3) yes
    H32 C17 1_555 1_555 1.123(3)   yes
    H33 N4 1_555 1_555 1.036(5) yes
loop_
    _geom_angle_atom_site_label_1
    _geom_angle_atom_site_label_2
    _geom_angle_atom_site_label_3
    _geom_angle_site_symmetry_1
    _geom_angle_site_symmetry_2
    _geom_angle_site_symmetry_3
    _geom_angle
    _geom_angle_publ_flag
    N3 N2 C10 1_555 1_555 1_555 116.61(13) yes
    N2 N3 C13 1_555 1_555 1_555 125.87(14) yes
    N2 N3 H28 1_555 1_555 1_555 107.6(3)   yes
    C13 N3 H28 1_555 1_555 1_555 126.3(3)   yes
    N5 N4 C18 1_555 1_555 1_555 119.54(17) yes
    N5 N4 H33 1_555 1_555 1_555 103.7(5) yes
    C18 N4 H33 1_555 1_555 1_555 115.4(5) yes
    N4 N5 C19 1_555 1_555 1_555 120.3(3)   yes
    C9 C8 C10 1_555 1_555 1_555 108.08(16) yes
    C9 C8 C11 1_555 1_555 1_555 108.0(3)   yes
    C10 C8 C11 1_555 1_555 1_555 110.1(2)   yes
    C9 C8 H22 1_555 1_555 1_555 108.9(3) yes
    C10 C8 H22 1_555 1_555 1_555 112.4(3)   yes
    C11 C8 H22 1_555 1_555 1_555 109.2(4) yes
    C8 C9 C13 1_555 1_555 1_555 110.80(17) yes
    C8 C9 H23 1_555 1_555 1_555 110.0(4) yes
    C13 C9 H23 1_555 1_555 1_555 107.9(4) yes
    C8 C9 H24 1_555 1_555 1_555 112.4(4) yes
    C13 C9 H24 1_555 1_555 1_555 104.9(3)   yes
    H23 C9 H24 1_555 1_555 1_555 110.7(3)   yes
    N2 C10 C8 1_555 1_555 1_555 123.04(13) yes
    N2 C10 C12 1_555 1_555 1_555 117.21(11) yes
    C8 C10 C12 1_555 1_555 1_555 119.53(14) yes
    C8 C11 H25 1_555 1_555 1_555 116.5(5) yes
    C8 C11 H26 1_555 1_555 1_555 111.5(4) yes
    H25 C11 H26 1_555 1_555 1_555 103.9(6) yes
    C8 C11 H27 1_555 1_555 1_555 110.5(5) yes
    H25 C11 H27 1_555 1_555 1_555 111.8(5) yes
    H26 C11 H27 1_555 1_555 1_555 101.5(5) yes
    C10 C12 C14 1_555 1_555 1_555 120.21(13) yes
    C10 C12 C15 1_555 1_555 1_555 120.85(13) yes
    C14 C12 C15 1_555 1_555 1_555 118.67(14) yes
    O1 C13 N3 1_555 1_555 1_555 121.45(18) yes
    O1 C13 C9 1_555 1_555 1_555 122.7(2)   yes
    N3 C13 C9 1_555 1_555 1_555 114.94(16) yes
    C12 C14 C16 1_555 1_555 1_555 120.84(13) yes
    C12 C14 H29 1_555 1_555 1_555 122.9(3)   yes
    C16 C14 H29 1_555 1_555 1_555 115.9(3)   yes
    C12 C15 C17 1_555 1_555 1_555 120.23(17) yes
    C12 C15 H30 1_555 1_555 1_555 121.8(3)   yes
    C17 C15 H30 1_555 1_555 1_555 116.4(3)   yes
    C14 C16 C18 1_555 1_555 1_555 120.31(14) yes
    C14 C16 H31 1_555 1_555 1_555 119.4(3) yes
    C18 C16 H31 1_555 1_555 1_555 117.3(3) yes
    C15 C17 C18 1_555 1_555 1_555 119.91(15) yes
    C15 C17 H32 1_555 1_555 1_555 119.9(3)   yes
    C18 C17 H32 1_555 1_555 1_555 120.1(3)   yes
    N4 C18 C16 1_555 1_555 1_555 119.42(19) yes
    N4 C18 C17 1_555 1_555 1_555 121.19(19) yes
    C16 C18 C17 1_555 1_555 1_555 119.32(13) yes
    N5 C19 C20 1_555 1_555 1_555 117.0(3)   yes
    N5 C19 C21 1_555 1_555 1_555 124.8(4) yes
    C20 C19 C21 1_555 1_555 1_555 117.6(3)   yes
    N6 C20 C19 1_555 1_555 1_555 171.3(8) yes
    N7 C21 C19 1_555 1_555 1_555 173.4(7) yes
data_poly_caprolactone
_pd_block_id     2026-04-14T10:07|levosimendan|phase_1|noname
_chemical_formula_sum     "C7 H12 O3"
_chemical_formula_weight     144.17
_symmetry_cell_setting     orthorhombic
_space_group_name_H-M_alt     "P 21 21 21"
_space_group_name_Hall     "P 2ac 2ab"
loop_
    _space_group_symop_id
    _space_group_symop_operation_xyz
    1 x,y,z
    2 1/2+x,1/2-y,-z
    3 -x,1/2+y,1/2-z
    4 1/2-x,-y,1/2+z
_cell_length_a     7.496
_cell_length_b     4.974
_cell_length_c     17.297
_cell_angle_alpha     90
_cell_angle_beta     90
_cell_angle_gamma     90
_cell_volume     644.92
_cell_formula_units_Z     4
_cell_measurement_temperature     295.0
_exptl_crystal_density_diffrn     1.4848
_diffrn_ambient_temperature     295.0
_refine_ls_weighting_scheme     sigma
loop_
    _atom_type_symbol
    _atom_type_number_in_cell
    _atom_type_scat_Cromer_Mann_a1
    _atom_type_scat_Cromer_Mann_a2
    _atom_type_scat_Cromer_Mann_a3
    _atom_type_scat_Cromer_Mann_a4
    _atom_type_scat_Cromer_Mann_b1
    _atom_type_scat_Cromer_Mann_b2
    _atom_type_scat_Cromer_Mann_b3
    _atom_type_scat_Cromer_Mann_b4
    _atom_type_scat_Cromer_Mann_c
    _atom_type_scat_length_neutron
    _atom_type_scat_source
    C 28 2.31 1.02 1.5886 0.865 20.8439 10.2075 0.5687 51.6512 0.2156 0.6648
https://raw.githubusercontent.com/AdvancedPhotonSource/GSAS-II/refs/heads/main/GSASII/atmdata.py
    H 48 0.493 0.3229 0.1402 0.0408 10.5109 26.1257 3.1424 57.7997 0.003 -0.374
https://raw.githubusercontent.com/AdvancedPhotonSource/GSAS-II/refs/heads/main/GSASII/atmdata.py
    O 12 3.0485 2.2868 1.5463 0.867 13.2771 5.7011 0.3239 32.9089 0.2508 0.5804
https://raw.githubusercontent.com/AdvancedPhotonSource/GSAS-II/refs/heads/main/GSASII/atmdata.py
_pd_phase_name     wimxar
_pd_proc_ls_pref_orient_corr
                       "March-Dollase correction coef. = 1.000 axis = [0, 0, 1]"
loop_
    _atom_site_type_symbol
    _atom_site_label
    _atom_site_fract_x
    _atom_site_fract_y
    _atom_site_fract_z
    _atom_site_U_iso_or_equiv
    _atom_site_adp_type
    _atom_site_occupancy
    _atom_site_site_symmetry_multiplicity
    O O1 0.20480 0.03280 0.05040 0.0300 Uiso 1.0000 4
    C C1 0.29980 -0.03650 0.11820 0.0300 Uiso 1.0000 4
    H H1 0.31360 -0.26400 0.11820 0.0300 Uiso 1.0000 4
    H H2 0.42090 0.09890 0.11820 0.0300 Uiso 1.0000 4
    C C2 0.20030 0.03650 0.19120 0.0300 Uiso 1.0000 4
    H H3 0.19650 0.26380 0.19120 0.0300 Uiso 1.0000 4
    H H4 0.07920 -0.09000 0.19120 0.0300 Uiso 1.0000 4
    C C3 0.29980 -0.03650 0.26440 0.0300 Uiso 1.0000 4
    H H5 0.31360 -0.26400 0.26440 0.0300 Uiso 1.0000 4
    H H6 0.42090 0.09890 0.26440 0.0300 Uiso 1.0000 4
    C C4 0.20030 0.03650 0.33740 0.0300 Uiso 1.0000 4
    H H7 0.19650 0.26390 0.33740 0.0300 Uiso 1.0000 4
    H H8 0.07920 -0.09000 0.33740 0.0300 Uiso 1.0000 4
    C C5 0.29980 -0.03650 0.41060 0.0300 Uiso 1.0000 4
    H H9 0.31360 -0.26400 0.41060 0.0300 Uiso 1.0000 4
    H H10 0.42090 0.09890 0.41060 0.0300 Uiso 1.0000 4
    C C6 0.20030 0.03650 0.48360 0.0300 Uiso 1.0000 4
    O O2 0.05230 0.14480 0.48360 0.0300 Uiso 1.0000 4
    O O1A 0.29520 -0.03280 0.55040 0.0300 Uiso 1.0000 4
    C C1A 0.20020 0.03650 0.61820 0.0300 Uiso 1.0000 4
    H H1A 0.18640 0.26400 0.61820 0.0300 Uiso 1.0000 4
    H H2A 0.07910 -0.09890 0.61820 0.0300 Uiso 1.0000 4
data_levosimendan_pwd_0
_pd_block_id     2026-04-14T10:07|levosimendan|noname|APS11BM_hist_0
_diffrn_ambient_temperature     295
_diffrn_radiation_wavelength     0.46873
_diffrn_radiation_probe     x-ray
loop_
    _refln_index_h
    _refln_index_k
    _refln_index_l
    _pd_refln_phase_id
    _refln_F_squared_meas
    _refln_F_squared_calc
    _refln_phase_calc
    _refln_d_spacing
    _gsas_i100_meas
    0 0 2 0 841.1788 806.7323 180.0 9.99481 9.70
    0 1 1 0 2150.6240 2116.3819 -90.0 9.14958 47.81
    0 1 2 0 7711.7776 7666.2774 -90.0 7.16977 100.00
    1 0 1 0 34.3034 32.1126 -90.0 6.50645 0.35
    1 1 0 0 1994.1342 2031.6487 -90.0 5.72019 16.62
    1 0 2 0 138.4649 133.3618 180.0 5.66779 1.07
    0 1 3 0 459.1908 443.3297 -90.0 5.59313 3.51
    1 1 1 0 2690.8404 2680.9326 -64.1 5.49945 41.18
    0 2 0 0 554.7184 688.2542 -0.0 5.14543 2.02
    0 0 4 0 261.4006 251.0212 0.0 4.99741 0.75
    0 2 1 0 789.2392 780.5456 -0.0 4.98299 5.33
    1 1 2 0 7649.9694 7564.9092 -75.6 4.96461 93.90
    1 0 3 0 520.8860 598.7102 -90.0 4.78680 2.84
    0 2 2 0 869.9052 850.8780 180.0 4.57479 4.84
    0 1 4 0 78.9785 90.0125 90.0 4.49538 0.38
    1 1 3 0 4682.4446 4524.0670 -96.7 4.34023 43.20
    1 2 0 0 794.8582 778.8356 90.0 4.12078 3.57
    0 2 3 0 0.7409 0.9290 -180.0 4.07251 0.00
    1 0 4 0 66.5328 77.8404 180.0 4.04356 0.26
    1 2 1 0 137.9840 162.6091 -84.3 4.03591 1.18
    1 2 2 0 4598.5855 4711.9599 -159.2 3.80969 34.68
    1 1 4 0 218.8325 215.9533 95.6 3.76346 1.50
    0 1 5 0 982.3640 872.2407 90.0 3.72658 3.23
    0 2 4 0 1790.8473 1812.3303 -180.0 3.58489 5.81
    1 2 3 0 36.5785 34.6878 -143.8 3.50471 0.23
    1 0 5 0 943.6211 950.8931 90.0 3.45684 2.65
    2 0 0 0 61466.4069 61556.0588 180.0 3.44058 89.56
    2 0 1 0 9183.9334 9060.1020 -90.0 3.39072 25.95
    0 3 1 0 96.2203 96.2187 -90.0 3.38087 0.30
    0 0 6 0 247.4683 232.3407 -0.0 3.33160 0.32
    1 1 5 0 216.5287 205.8933 108.0 3.27690 1.11
    2 1 0 0 261.4889 256.8856 -0.0 3.26304 0.69
    2 0 2 0 618.6943 617.8118 -0.0 3.25323 1.60
    0 3 2 0 2951.9050 2964.5217 90.0 3.24452 8.41
    2 1 1 0 9579.1664 9458.0560 123.3 3.22042 49.42
    1 2 4 0 1147.1196 1062.7096 -7.9 3.17931 5.83
    0 1 6 0 3022.4316 2841.4483 -90.0 3.16964 7.16
    0 2 5 0 2947.4809 2786.7758 -0.0 3.15698 7.29
    2 1 2 0 6214.5706 6355.2137 166.2 3.10192 29.60
    1 3 0 0 2248.5717 2336.0402 90.0 3.06998 5.71
    2 0 3 0 3088.7166 3269.3567 90.0 3.05709 7.02
    0 3 3 0 155.7525 168.6885 90.0 3.04986 0.39
    1 3 1 0 381.6464 417.8209 -99.9 3.03440 1.89
    1 0 6 0 26.0189 39.4162 -0.0 2.99863 0.05
    1 3 2 0 933.2678 988.6223 -59.9 2.93466 4.28
    2 1 3 0 65.3701 68.8797 -36.5 2.93052 0.28
    1 1 6 0 748.0127 705.6138 131.4 2.87890 2.95
    1 2 5 0 1766.0888 1673.5933 -13.1 2.86941 7.21
    2 2 0 0 2595.0364 2525.0572 -180.0 2.86009 5.42
    2 0 4 0 18.8130 18.9278 -0.0 2.83390 0.04
    2 2 1 0 607.1770 608.0216 -41.1 2.83126 2.48
    0 3 4 0 217.3453 218.1108 90.0 2.82813 0.45
    0 2 6 0 1444.1481 1353.6052 0.0 2.79657 2.76
    1 3 3 0 806.4195 736.3905 9.1 2.78826 3.30
    0 1 7 0 4295.8972 3993.5675 -90.0 2.75168 7.64
    2 2 2 0 817.8025 753.9030 -5.6 2.74973 3.14
    2 1 4 0 607.9904 544.5782 -45.4 2.73219 2.22
    1 0 7 0 168.4239 160.4944 90.0 2.63756 0.27
    2 2 3 0 852.2198 807.4556 11.6 2.62821 2.96
    1 3 4 0 199.8057 195.5332 137.1 2.61582 0.71
    2 0 5 0 2221.5913 2197.7936 -90.0 2.60784 3.63
    0 3 5 0 34.2450 34.4505 90.0 2.60334 0.06
    1 2 6 0 91.3644 86.7751 -58.6 2.59078 0.30
    0 4 0 0 1228.2101 1125.2738 180.0 2.57271 1.12
    1 1 7 0 1429.8559 1292.8377 -97.6 2.55497 4.42
    0 4 1 0 351.1183 320.1398 -180.0 2.55167 0.63
    2 1 5 0 352.6143 336.2262 -104.9 2.52793 1.09
    0 0 8 0 217.4920 195.8198 -180.0 2.49870 0.16
    0 2 7 0 177.6868 160.2409 180.0 2.49690 0.27
    0 4 2 0 1171.4586 1100.3012 180.0 2.49150 1.98
    2 2 4 0 787.7457 838.6977 48.1 2.48231 2.42
    1 3 5 0 59.3061 67.6084 -164.2 2.43491 0.18
    2 3 0 0 0.9265 0.9885 -180.0 2.42921 0.00
    0 1 8 0 23.0941 23.6424 -90.0 2.42815 0.03
    2 3 1 0 437.4166 435.8340 61.5 2.41147 1.33
    1 4 0 0 486.3396 485.1872 -90.0 2.40979 0.77
    0 4 3 0 180.9325 186.4720 -180.0 2.40003 0.28
    2 0 6 0 1039.5974 1074.6771 -180.0 2.39340 1.42
    1 4 1 0 3345.3042 3479.4522 156.0 2.39247 10.40
    0 3 6 0 424.8691 446.5472 90.0 2.38992 0.61
    2 3 2 0 95.2720 96.7883 -58.6 2.36049 0.28
    1 0 8 0 1316.6853 1293.3986 -180.0 2.34865 1.70
    1 2 7 0 1348.8800 1326.5975 -166.3 2.34715 3.61
    1 4 2 0 162.2675 161.0573 102.1 2.34267 0.48
    2 1 6 0 1231.1759 1240.3749 128.1 2.33118 3.23
    2 2 5 0 677.8487 725.9535 165.0 2.32613 1.82
    1 1 8 0 18.9209 30.9741 -133.2 2.28977 0.05
    0 4 4 0 32.9446 50.9837 -0.0 2.28739 0.05
    2 3 3 0 70.7563 102.3532 -124.9 2.28227 0.19
    3 0 1 0 62.5437 88.4667 -90.0 2.27877 0.08
    1 4 3 0 226.3781 272.7748 -25.0 2.26615 0.62
    1 3 6 0 168.1687 184.4017 17.7 2.25763 0.43
    0 2 8 0 3587.8682 3759.1361 -180.0 2.24769 4.36
    3 1 0 0 411.9280 455.3392 -90.0 2.23878 0.51
    3 0 2 0 800.6152 884.1370 180.0 2.23561 0.99
    3 1 1 0 601.9808 645.5173 161.3 2.22487 1.48
    2 0 7 0 641.2299 706.8088 90.0 2.19738 0.74
    0 3 7 0 1123.2028 1235.1673 90.0 2.19469 1.35
    2 3 4 0 66.5339 71.6392 88.7 2.18477 0.16
    3 1 2 0 1333.8296 1439.0894 106.1 2.18465 3.15
    0 1 9 0 314.6197 351.0226 90.0 2.17108 0.35
    1 4 4 0 195.5714 214.2439 -15.4 2.17061 0.49
    2 2 6 0 118.1311 129.2735 -134.1 2.17012 0.27
    3 0 3 0 196.2518 212.9514 90.0 2.16882 0.23
    0 4 5 0 261.5043 275.2742 -0.0 2.16347 0.32
    2 1 7 0 652.8315 695.5860 119.2 2.14894 1.45
    1 2 8 0 249.0465 254.5803 -174.7 2.13660 0.55
    3 1 3 0 83.6925 101.3297 152.6 2.12220 0.19
    1 0 9 0 6.2160 6.8015 90.0 2.11369 0.01
    3 2 0 0 24.6485 26.2671 -90.0 2.09499 0.03
    1 3 7 0 1371.0236 1457.2467 -87.0 2.09092 3.00
    3 0 4 0 364.7996 407.6948 180.0 2.08463 0.39
    3 2 1 0 1482.0849 1662.7884 25.6 2.08358 3.24
    2 3 5 0 39.1710 44.4637 -81.8 2.07602 0.09
    1 1 9 0 122.4378 136.1099 -38.2 2.07047 0.25
    1 4 5 0 4.9216 5.2830 -22.8 2.06386 0.01
    2 4 0 0 26.2177 27.5732 180.0 2.06039 0.03
    3 2 2 0 1843.6624 1878.4128 22.8 2.05043 3.89
    2 4 1 0 80.9164 82.1606 65.4 2.04953 0.18
    0 5 1 0 386.0352 388.0395 -90.0 2.04735 0.45
    3 1 4 0 254.2977 244.1216 -89.2 2.04313 0.52
    0 2 9 0 585.4391 524.2396 -0.0 2.03920 0.58
    0 4 6 0 765.8963 657.8830 -0.0 2.03625 0.82
    2 0 8 0 298.1077 240.1617 -0.0 2.02178 0.29
    2 2 7 0 215.8146 174.9552 -68.3 2.02082 0.43
    0 3 8 0 1087.2675 880.4251 -90.0 2.01968 1.10
    2 4 2 0 278.8948 230.0766 15.9 2.01796 0.60
    0 5 2 0 14.6850 12.1626 90.0 2.01587 0.02
    0 0 10 0 1.5722 1.2886 180.0 1.99896 0.00
    3 2 3 0 363.2030 307.7806 119.0 1.99854 0.73
    3 0 5 0 632.7915 561.1615 -90.0 1.98953 0.61
    2 1 8 0 104.4362 91.4864 43.3 1.98386 0.20
    1 5 0 0 4117.3033 3825.0356 90.0 1.97186 4.38
    2 4 3 0 35.6812 33.9660 140.2 1.96843 0.07
    0 5 3 0 106.8264 102.8424 -90.0 1.96650 0.11
    2 3 6 0 511.6507 495.8897 -45.2 1.96284 0.99
    1 5 1 0 1425.7746 1379.2043 117.5 1.96233 3.00
    0 1 10 0 98.3297 95.8378 90.0 1.96228 0.09
    1 2 9 0 1179.0593 1157.3798 -163.0 1.95515 2.17
    3 1 5 0 266.1706 253.9767 -100.5 1.95336 0.50
    1 4 6 0 163.2111 155.7869 94.5 1.95256 0.32
    1 3 8 0 867.6039 739.7006 90.4 1.93793 1.61
    1 5 2 0 222.3673 198.4645 120.3 1.93457 0.45
    3 2 4 0 232.7037 212.0461 -125.3 1.93208 0.43
    1 0 10 0 18.6960 17.9529 -0.0 1.91961 0.02
    0 4 7 0 0.0196 0.0200 -0.0 1.91141 0.00
    3 3 0 0 714.4319 747.8500 90.0 1.90673 0.67
    2 4 4 0 170.3638 181.0901 -97.0 1.90484 0.32
    0 5 4 0 9.2834 9.9119 -90.0 1.90309 0.01
    3 3 1 0 157.0230 155.9443 -113.8 1.89811 0.29
    1 5 3 0 54.4800 49.3179 -96.0 1.89080 0.11
    3 0 6 0 70.7071 63.9161 -180.0 1.88926 0.06
    1 1 10 0 52.2556 46.9314 126.1 1.88706 0.09
    2 2 8 0 1596.7529 1441.5463 17.6 1.88173 2.75
    3 3 2 0 155.4115 140.6410 159.2 1.87295 0.28
    2 0 9 0 611.7799 530.0915 -90.0 1.86603 0.51
    0 3 9 0 2.9736 2.5762 90.0 1.86438 0.00
    0 2 10 0 729.8424 641.6841 180.0 1.86329 0.60
    3 1 6 0 55.5023 52.1035 -102.3 1.85821 0.09
    3 2 5 0 129.2343 124.7959 167.2 1.85565 0.22
    2 3 7 0 1140.7465 1136.4855 -146.1 1.85030 1.95
    1 4 7 0 477.5926 480.3017 -26.6 1.84168 0.83
    2 1 9 0 176.9647 190.5146 58.7 1.83609 0.28
    1 5 4 0 87.7015 95.0240 -74.0 1.83423 0.16
    3 3 3 0 345.4114 375.9919 162.7 1.83315 0.59
    2 4 5 0 381.2857 421.7487 -170.5 1.83147 0.66
    0 5 5 0 19.5171 21.9478 -90.0 1.82992 0.02
    1 3 9 0 793.8462 758.2259 166.0 1.79950 1.26
    1 2 10 0 268.3155 256.8680 149.7 1.79852 0.42
    0 4 8 0 19.5660 19.2521 180.0 1.79244 0.02
    0 1 11 0 1737.1025 1748.5881 -90.0 1.78955 1.30
    3 0 7 0 158.6265 157.6930 90.0 1.78828 0.12
    3 3 4 0 162.4467 159.1363 29.0 1.78146 0.26
    3 2 6 0 68.3493 67.8317 -158.0 1.77349 0.11
    1 5 5 0 660.5816 650.7212 84.2 1.76845 1.10
    2 5 0 0 207.1700 204.4186 -180.0 1.76626 0.17
    3 1 7 0 134.4425 132.6947 73.6 1.76188 0.20
    2 5 1 0 40.2846 39.8758 -73.1 1.75941 0.07
    1 0 11 0 4.8052 4.8740 -90.0 1.75700 0.00
    2 2 9 0 2437.5012 2406.5847 109.9 1.75423 3.63
    2 4 6 0 258.5210 251.4410 -143.3 1.75236 0.41
    0 5 6 0 1.0353 0.9977 90.0 1.75099 0.00
    2 3 8 0 151.9322 132.7031 61.8 1.74176 0.23
    2 5 2 0 161.4565 143.0260 6.3 1.73931 0.26
    1 4 8 0 652.9016 582.1244 -155.0 1.73456 1.00
    1 1 11 0 2.6052 2.3259 8.4 1.73194 0.00
    2 0 10 0 105.8100 96.4141 -0.0 1.72842 0.07
    0 3 10 0 159.9967 146.7401 90.0 1.72711 0.12
    3 3 5 0 400.2630 382.6351 -7.7 1.72102 0.60
    4 0 0 0 1124.2567 1077.4500 -0.0 1.72029 0.41
    0 6 0 0 940.3128 916.8678 0.0 1.71514 0.38
    4 0 1 0 4550.6097 4451.9328 90.0 1.71396 3.31
    0 2 11 0 52.4472 51.5520 0.0 1.71351 0.04
    3 4 0 0 610.9427 601.8349 90.0 1.71208 0.47
    0 6 1 0 948.6230 944.3777 -180.0 1.70886 0.76
    2 5 3 0 244.8915 244.6133 60.0 1.70730 0.38
    3 4 1 0 580.0684 580.4746 -51.3 1.70583 0.88
    2 1 10 0 118.7993 120.4577 -74.0 1.70454 0.16
    1 5 6 0 64.0265 62.8226 109.0 1.69691 0.10
    4 1 0 0 388.4651 380.7553 -0.0 1.69675 0.28
    4 0 2 0 37.4081 36.5162 -0.0 1.69536 0.03
    4 1 1 0 2514.9558 2419.5791 -52.8 1.69067 3.57
    0 6 2 0 1145.5021 1100.2685 -180.0 1.69043 0.90
    3 0 8 0 74.1735 71.0719 -0.0 1.68973 0.05
    3 2 7 0 19.5320 18.7033 94.1 1.68917 0.03
    3 4 2 0 701.1002 670.8784 -16.0 1.68750 1.04
    0 4 9 0 116.4612 110.0154 180.0 1.68122 0.08
    1 3 10 0 264.0210 254.5333 93.4 1.67515 0.36
    4 1 2 0 1123.1781 1095.0877 17.8 1.67281 1.56
    2 4 7 0 45.8799 45.1388 -36.5 1.67088 0.07
    0 5 7 0 591.7360 584.0959 90.0 1.66970 0.43
    3 1 8 0 206.3186 203.8800 157.5 1.66741 0.28
    0 0 12 0 56.9302 57.8560 -180.0 1.66580 0.02
    4 0 3 0 203.7732 200.0182 -90.0 1.66567 0.14
    2 5 4 0 14.2148 13.9767 -165.2 1.66531 0.02
    1 6 0 0 42.7096 41.7417 -90.0 1.66423 0.03
    1 2 11 0 19.4660 18.8626 117.1 1.66274 0.03
    0 6 3 0 347.6986 333.3535 -180.0 1.66100 0.26
    1 6 1 0 3.5482 3.3860 -177.7 1.65849 0.01
    3 4 3 0 250.1061 238.3649 120.9 1.65822 0.36
    3 3 6 0 542.9384 507.1350 -150.7 1.65487 0.75
    0 1 12 0 98.2573 82.1500 -90.0 1.64440 0.06
    4 1 3 0 348.1490 303.9038 103.7 1.64427 0.47
    1 6 2 0 82.2797 71.7127 -0.8 1.64162 0.12
    2 3 9 0 41.1891 35.8283 -94.1 1.63919 0.05
    2 2 10 0 314.6291 275.6931 -37.5 1.63845 0.41
    1 4 9 0 26.9943 26.9524 -95.6 1.63318 0.04
    4 2 0 0 809.5546 819.2361 -0.0 1.63152 0.54
    4 0 4 0 1096.1068 1158.1666 -180.0 1.62661 0.72
    4 2 1 0 599.3058 633.3630 151.8 1.62611 0.80
    1 5 7 0 95.3254 103.1821 118.8 1.62261 0.13
    0 6 4 0 18.3899 19.8143 0.0 1.62226 0.01
    3 4 4 0 275.0268 296.3381 168.4 1.61966 0.37
    1 0 12 0 14.7644 16.6009 180.0 1.61904 0.01
    2 5 5 0 79.0858 84.2140 62.6 1.61562 0.11
    1 6 3 0 165.4898 174.4081 35.2 1.61463 0.24
    4 2 2 0 536.3017 533.1371 -150.4 1.61021 0.70
    2 0 11 0 174.3422 164.5725 90.0 1.60687 0.11
    4 1 4 0 200.6211 187.4816 171.5 1.60667 0.26
    0 3 11 0 102.6537 94.3188 -90.0 1.60582 0.06
    3 2 8 0 493.4717 449.1579 56.2 1.60538 0.62
    1 1 12 0 77.0031 61.1174 23.6 1.59936 0.09
    3 0 9 0 65.9922 53.2536 90.0 1.59560 0.04
    2 4 8 0 62.4745 52.9559 -82.6 1.58965 0.08
    0 5 8 0 36.4063 31.3743 -90.0 1.58863 0.02
    2 1 11 0 520.3725 455.4827 80.7 1.58763 0.62
    3 3 7 0 287.1573 255.6769 74.0 1.58574 0.36
    0 2 12 0 440.6977 403.2907 0.0 1.58482 0.26
    4 2 3 0 429.7767 384.5049 -100.1 1.58471 0.54
    4 0 5 0 904.2278 815.3080 90.0 1.58021 0.56
    1 6 4 0 45.3020 40.7726 79.0 1.57897 0.06
    0 4 10 0 5.3561 4.8398 -180.0 1.57849 0.00
    3 1 9 0 7.3139 6.5211 55.4 1.57676 0.01
    0 6 5 0 227.1675 201.8630 -0.0 1.57622 0.15
    3 4 5 0 23.0190 20.1494 -156.2 1.57384 0.03
    1 3 11 0 369.1254 316.8681 102.4 1.56380 0.44
    4 1 5 0 308.4833 274.8952 -50.7 1.56190 0.37
    2 5 6 0 2.4588 2.2220 30.2 1.56052 0.00
    4 2 4 0 202.8149 179.4670 -28.9 1.55096 0.24
    1 5 8 0 230.5701 201.9053 5.1 1.54792 0.29
    1 2 12 0 77.2385 68.6424 -7.5 1.54439 0.09
    2 3 10 0 44.6387 40.1898 167.4 1.54355 0.05
    1 4 10 0 448.0500 422.3485 -15.7 1.53853 0.53
    4 3 0 0 18.8302 17.8964 -0.0 1.53775 0.01
    1 6 5 0 74.0023 71.3038 165.2 1.53642 0.09
    2 6 0 0 30.6798 29.8831 180.0 1.53499 0.02
    2 2 11 0 116.9450 115.4727 -66.5 1.53382 0.13
    4 3 1 0 100.4872 99.2492 -84.2 1.53322 0.12
    3 5 0 0 1312.1598 1311.7998 -90.0 1.53188 0.81
    2 6 1 0 119.3474 120.7547 48.1 1.53048 0.15
    4 0 6 0 270.8597 276.9081 0.0 1.52855 0.16
    3 5 1 0 685.5885 702.3535 -4.3 1.52740 0.84
    0 6 6 0 0.5119 0.5283 180.0 1.52493 0.00
    3 2 9 0 813.7276 837.4064 31.2 1.52401 0.92
    3 4 6 0 437.5197 446.7184 -37.0 1.52278 0.52
    0 1 13 0 250.1384 255.4636 90.0 1.52078 0.14
    4 3 2 0 12.4371 12.4894 49.5 1.51987 0.01
    2 6 2 0 915.9202 909.4755 40.6 1.51720 1.14
    3 3 8 0 364.4389 361.0815 -116.6 1.51581 0.42
    3 5 2 0 0.3502 0.3470 -113.9 1.51419 0.00
    4 1 6 0 90.0839 88.9724 47.8 1.51196 0.10
    4 2 5 0 18.3870 18.0684 -61.1 1.51058 0.02
    2 4 9 0 199.2823 196.3409 45.5 1.51053 0.23
    0 5 9 0 4.8677 4.7785 -90.0 1.50965 0.00
    3 0 10 0 36.5660 35.5765 180.0 1.50699 0.02
    2 5 7 0 83.8757 80.9154 -69.3 1.50215 0.10
    1 0 13 0 46.7174 45.4246 -90.0 1.50065 0.02
    2 0 12 0 3.4722 3.3369 -180.0 1.49932 0.00
    0 3 12 0 48.3608 46.3070 -90.0 1.49846 0.03
    4 3 3 0 35.2041 33.2781 88.5 1.49837 0.04
    2 6 3 0 398.6324 371.4211 50.0 1.49581 0.48
    3 5 3 0 76.7545 69.9686 80.2 1.49293 0.09
    3 1 10 0 73.9210 65.3655 -9.2 1.49109 0.08
    1 6 6 0 62.3544 51.3869 151.4 1.48881 0.07
    1 1 13 0 31.8628 23.0157 79.2 1.48495 0.03
    0 4 11 0 100.4605 73.2113 180.0 1.48430 0.06
    2 1 12 0 36.7017 26.8079 148.0 1.48365 0.04
    1 5 9 0 89.2429 79.3777 6.2 1.47458 0.10
    4 0 7 0 47.1536 42.9816 -90.0 1.47357 0.03
    0 2 13 0 4.9822 4.6318 180.0 1.47328 0.00
    0 6 7 0 328.2920 322.4969 -180.0 1.47033 0.19
    4 3 4 0 84.0930 83.0503 -128.0 1.46974 0.09
    3 4 7 0 54.6978 55.7667 21.9 1.46839 0.06
    2 6 4 0 91.7777 94.9360 -104.8 1.46733 0.11
    0 7 1 0 1.9905 2.0836 90.0 1.46616 0.00
    4 2 6 0 351.0756 369.1182 109.5 1.46526 0.37
    3 5 4 0 0.6798 0.7171 -165.7 1.46461 0.00
    1 3 12 0 258.6130 281.9952 -100.1 1.46415 0.27
    4 1 7 0 359.5137 373.7266 26.6 1.45869 0.38
    2 3 11 0 186.3344 193.3637 75.2 1.45513 0.19
    0 7 2 0 114.4948 118.6349 -90.0 1.45447 0.07
    1 4 11 0 336.0050 353.3773 24.8 1.45093 0.35
    3 3 9 0 372.8979 370.4229 -12.6 1.44674 0.39
    3 2 10 0 68.2102 67.2225 41.4 1.44624 0.07
    2 5 8 0 30.0036 28.9581 94.9 1.44231 0.03
    1 2 13 0 183.9451 179.3746 152.9 1.44063 0.18
    2 2 12 0 70.6459 71.1005 172.2 1.43945 0.07
    1 6 7 0 384.7632 395.2377 42.5 1.43787 0.42
    1 7 0 0 10.0964 10.3922 -90.0 1.43768 0.01
    0 7 3 0 1.9812 2.0892 90.0 1.43560 0.00
    4 3 5 0 110.6513 117.0290 159.8 1.43524 0.11
    2 4 10 0 19.6208 21.0136 116.9 1.43470 0.02
    1 7 1 0 4.5672 4.8995 50.7 1.43397 0.01
    0 5 10 0 35.2926 38.2466 90.0 1.43395 0.02
    2 6 5 0 263.6177 285.8511 -157.3 1.43300 0.29
    3 5 5 0 10.9096 11.9733 57.9 1.43046 0.01
    4 4 0 0 94.1573 102.8371 0.0 1.43005 0.05
    0 0 14 0 7.3905 7.9394 180.0 1.42783 0.00
    4 4 1 0 9.3241 9.9621 -53.2 1.42640 0.01
    3 0 11 0 53.4807 56.7102 -90.0 1.42438 0.03
    1 7 2 0 34.8299 36.7995 -119.5 1.42303 0.04
    4 0 8 0 24.8508 26.9747 0.0 1.41695 0.01
    4 2 7 0 198.5049 216.3712 -179.5 1.41662 0.20
    4 4 2 0 42.3516 46.4658 -146.6 1.41563 0.04
    0 1 14 0 14.3896 16.0253 -90.0 1.41428 0.01
    0 6 8 0 210.6855 232.9366 -180.0 1.41407 0.11
    3 4 8 0 60.4964 66.1114 36.7 1.41235 0.06
    3 1 11 0 9.6612 10.4384 -85.5 1.41093 0.01
    0 7 4 0 9.5106 10.3063 90.0 1.41036 0.01
    1 7 3 0 90.2151 103.5065 -105.2 1.40534 0.10
    2 0 13 0 387.9393 462.6969 -90.0 1.40384 0.18
    1 5 10 0 137.9590 163.5176 127.5 1.40380 0.14
    4 1 8 0 62.9970 73.6778 16.4 1.40370 0.06
    0 3 13 0 27.1622 33.0641 90.0 1.40314 0.01
    0 4 12 0 75.7726 90.9941 -0.0 1.39828 0.04
    4 4 3 0 105.0446 123.8009 -85.4 1.39821 0.11
    1 0 14 0 0.5364 0.6516 0.0 1.39805 0.00
    4 3 6 0 58.6891 68.9728 -166.3 1.39620 0.06
    2 6 6 0 231.8655 271.2934 146.0 1.39413 0.24
    3 5 6 0 244.2099 284.1068 32.5 1.39180 0.25
    2 1 13 0 185.7247 216.8904 -116.4 1.39096 0.17
    1 1 14 0 8.2862 9.0587 71.3 1.38532 0.01
    1 6 8 0 93.4823 104.6069 20.1 1.38512 0.09
    2 5 9 0 56.7446 65.6171 -56.8 1.38243 0.06
    1 7 4 0 13.1964 15.4254 -179.2 1.38164 0.01
    0 7 5 0 4.3106 5.1656 -90.0 1.37979 0.00
    3 3 10 0 46.2746 55.6318 -51.2 1.37972 0.04
    0 2 14 0 151.6711 191.6580 -180.0 1.37584 0.07
    4 4 4 0 146.4821 181.0972 60.6 1.37486 0.14
    1 3 13 0 28.3271 35.3551 138.6 1.37485 0.03
    2 3 12 0 63.9593 80.3572 61.9 1.37382 0.06
    3 6 0 0 21.3912 26.6604 90.0 1.37359 0.01
    5 0 1 0 61.1942 76.4479 90.0 1.37298 0.03
    3 2 11 0 138.0104 175.1900 -170.3 1.37275 0.13
    3 6 1 0 57.8799 72.8178 -131.4 1.37036 0.06
    1 4 12 0 6.0508 7.9142 34.6 1.37028 0.01
    4 2 8 0 78.0186 93.8056 166.1 1.36610 0.07
    5 1 0 0 120.5758 143.4258 90.0 1.36409 0.06
    5 0 2 0 58.5778 69.5320 -0.0 1.36337 0.03
    2 4 11 0 4.6355 5.4797 -8.6 1.36288 0.00
    0 5 11 0 0.0166 0.0195 -90.0 1.36224 0.00
    5 1 1 0 188.4904 223.1545 -30.8 1.36092 0.17
    3 6 2 0 118.2076 139.8339 -154.2 1.36080 0.12
    4 0 9 0 73.9089 87.5203 -90.0 1.36005 0.03
    0 6 9 0 175.1622 213.9513 180.0 1.35750 0.08
    3 4 9 0 201.5169 249.6519 167.1 1.35598 0.19
    2 2 13 0 146.5633 186.7296 49.2 1.35434 0.13
    4 3 7 0 69.0749 86.4279 29.2 1.35393 0.06
    1 7 5 0 95.3326 119.9768 103.8 1.35286 0.09
    2 6 7 0 252.9927 318.4145 30.5 1.35204 0.24
    2 7 0 0 2.9026 3.6282 -180.0 1.35188 0.00
    5 1 2 0 143.6755 178.8088 -59.5 1.35156 0.13
    3 5 7 0 118.1741 146.5874 -62.8 1.34991 0.11
    1 2 14 0 32.1711 40.1574 -17.7 1.34914 0.03
    2 7 1 0 119.3439 146.8510 -178.5 1.34880 0.12
    4 1 9 0 119.2695 146.6931 -104.4 1.34833 0.11
    3 0 12 0 0.8468 1.0436 -180.0 1.34785 0.00
    5 0 3 0 103.2387 126.2804 -90.0 1.34779 0.05
    4 4 5 0 262.1511 319.8364 10.2 1.34650 0.24
    3 6 3 0 189.9142 230.6517 -119.2 1.34530 0.18
    0 7 6 0 230.0457 280.6697 -90.0 1.34500 0.11
    2 7 2 0 153.4756 172.3264 -159.6 1.33968 0.15
    3 1 12 0 13.2000 14.4184 92.1 1.33644 0.01
    5 1 3 0 178.1596 195.9589 -27.0 1.33637 0.16
    1 5 11 0 14.4786 15.7765 174.0 1.33630 0.01
    1 6 9 0 1032.8355 1130.6727 2.0 1.33183 0.96
    5 2 0 0 305.7238 336.9908 -90.0 1.32950 0.14
    5 0 4 0 51.9283 56.7750 -0.0 1.32684 0.02
    5 2 1 0 173.3056 189.3798 -151.9 1.32657 0.15
    2 7 3 0 79.0428 86.0350 -10.7 1.32489 0.08
    3 6 4 0 51.5211 56.1548 177.3 1.32447 0.05
    2 5 10 0 114.1398 123.9394 -162.0 1.32360 0.10
    0 1 15 0 1249.6466 1377.9037 -90.0 1.32161 0.51
    1 7 6 0 50.9244 58.7149 -166.7 1.32002 0.05
    4 5 0 0 5.0625 5.8157 -0.0 1.31994 0.00
    0 4 13 0 0.7786 0.9159 -0.0 1.31988 0.00
    2 0 14 0 21.2578 25.4743 -180.0 1.31878 0.01
    0 3 14 0 37.4139 45.5880 -90.0 1.31820 0.02
    5 2 2 0 130.0568 152.9684 142.3 1.31789 0.11
    4 5 1 0 111.6716 132.2367 52.9 1.31707 0.10
    5 1 4 0 202.2826 239.5538 56.2 1.31595 0.17
    3 3 11 0 93.0222 112.4339 -75.5 1.31548 0.08
    4 2 9 0 531.7660 629.8076 -82.5 1.31489 0.45
    4 4 6 0 23.5713 27.4438 -8.6 1.31410 0.02
    4 3 8 0 71.3287 77.3474 -155.0 1.30962 0.06
    4 5 2 0 20.5046 22.1679 -101.8 1.30858 0.02
    1 0 15 0 7.5680 7.9480 90.0 1.30833 0.00
    2 1 14 0 21.7433 23.0733 30.6 1.30808 0.02
    2 6 8 0 218.0460 234.1164 24.6 1.30791 0.20
    0 7 7 0 9.5731 10.2931 90.0 1.30708 0.00
    3 5 8 0 68.9607 74.6267 -141.5 1.30598 0.06
    2 7 4 0 58.8134 64.1801 -24.2 1.30498 0.05
    4 0 10 0 69.7484 76.8930 -0.0 1.30392 0.03
    3 2 12 0 28.2597 31.2822 34.1 1.30386 0.02
    5 2 3 0 146.1528 160.7864 -66.5 1.30380 0.12
    0 6 10 0 0.2418 0.2709 0.0 1.30167 0.00
    5 0 5 0 59.5936 65.9942 90.0 1.30129 0.03
    3 4 10 0 49.7453 55.2699 -152.4 1.30033 0.04
    2 3 13 0 62.7461 69.9555 -120.9 1.29925 0.05
    3 6 5 0 112.9373 124.8926 -12.4 1.29906 0.10
    1 1 15 0 136.4942 155.5364 115.9 1.29789 0.11
    1 4 13 0 136.0064 150.6491 160.1 1.29625 0.11
    2 4 12 0 35.8745 39.1009 150.2 1.29539 0.03
    0 5 12 0 45.8697 49.7001 90.0 1.29484 0.02
    4 5 3 0 139.4775 150.1347 -129.0 1.29478 0.12
    1 3 14 0 31.3158 33.8886 40.2 1.29465 0.03
    4 1 10 0 181.5282 193.5498 10.1 1.29358 0.15
    5 1 5 0 107.7958 112.6765 125.9 1.29101 0.09
    0 2 15 0 91.6443 95.9857 0.0 1.29008 0.04
    0 8 0 0 26.9878 27.6494 -0.0 1.28636 0.01
    5 2 4 0 95.3677 97.6623 6.4 1.28481 0.08
    1 7 7 0 147.1236 151.0831 67.0 1.28412 0.13
    0 8 1 0 4.4269 4.5136 -0.0 1.28370 0.00
    2 7 5 0 1.2470 1.2270 109.7 1.28065 0.00
    1 6 10 0 65.7170 63.3345 132.1 1.27899 0.06
    4 4 7 0 49.7861 48.1940 85.1 1.27868 0.04
    2 2 14 0 296.6633 285.9804 -61.3 1.27749 0.23
    5 3 0 0 85.1774 82.1954 -90.0 1.27727 0.04
    3 0 13 0 1.9578 1.8920 90.0 1.27722 0.00
    4 5 4 0 37.7156 36.2723 3.1 1.27618 0.03
    0 8 2 0 64.6622 62.1247 0.0 1.27583 0.03
    5 3 1 0 143.9686 136.4699 78.4 1.27467 0.12
    1 5 12 0 22.6999 20.4782 -74.4 1.27251 0.02
    5 0 6 0 76.1696 69.7305 -0.0 1.27198 0.03
    3 6 6 0 12.1270 10.9805 -75.5 1.26990 0.01
    1 2 15 0 103.2476 91.1249 -171.2 1.26798 0.08
    3 1 13 0 60.8047 55.0303 -97.1 1.26750 0.05
    0 7 8 0 44.4537 40.5793 90.0 1.26708 0.02
    5 3 2 0 55.3558 50.8515 109.6 1.26697 0.05
    2 5 11 0 13.9850 12.8456 86.8 1.26658 0.01
    1 8 0 0 8.9911 8.4832 -90.0 1.26445 0.00
    4 3 9 0 201.6201 190.9163 108.3 1.26430 0.16
    4 2 10 0 66.1746 62.8857 120.4 1.26396 0.05
    0 8 3 0 36.9843 35.0859 -180.0 1.26304 0.02
    2 6 9 0 407.0370 389.4402 -47.2 1.26277 0.34
    5 1 6 0 92.1770 86.7199 43.6 1.26237 0.07
    1 8 1 0 62.4588 58.6529 -128.3 1.26193 0.06
    5 2 5 0 82.4887 76.8133 125.4 1.26157 0.07
    3 5 9 0 40.7265 37.8736 170.7 1.26103 0.03
    3 3 12 0 50.1680 41.8904 25.9 1.25449 0.04
    1 8 2 0 37.9709 32.0015 -135.8 1.25445 0.03
    5 3 3 0 37.4237 31.6553 -117.1 1.25443 0.03
    4 5 5 0 42.1624 35.7813 89.4 1.25339 0.03
    2 7 6 0 218.2224 185.4200 128.1 1.25268 0.18
    0 0 16 0 190.0112 164.3011 0.0 1.24935 0.03
    4 0 11 0 138.0554 120.0318 -90.0 1.24930 0.05
    0 4 14 0 142.9449 126.0930 0.0 1.24845 0.05
    0 6 11 0 0.1715 0.1521 -180.0 1.24732 0.00
    3 4 11 0 97.0173 86.3055 -58.9 1.24614 0.08
    1 7 8 0 1686.1356 1499.3465 -100.3 1.24613 1.40
    0 8 4 0 72.5217 64.4697 -180.0 1.24575 0.03
    2 0 15 0 184.0347 165.7006 90.0 1.24268 0.07
    1 8 3 0 7.7649 6.8842 3.8 1.24228 0.01
    0 3 15 0 22.1408 19.9618 -90.0 1.24219 0.01
    4 4 8 0 45.3014 39.8694 -136.2 1.24115 0.04
    0 1 16 0 2991.8055 2647.5939 90.0 1.24024 1.09
    4 1 11 0 139.1442 121.5827 121.5 1.24019 0.10
    5 0 7 0 151.7967 131.7513 -90.0 1.23977 0.06
    3 2 13 0 102.9933 89.6817 -47.1 1.23960 0.08
    3 6 7 0 306.5600 260.0598 -137.5 1.23784 0.25
    3 7 0 0 54.8790 46.4656 -90.0 1.23772 0.02
    5 3 4 0 147.7810 124.7433 -87.0 1.23749 0.11
    3 7 1 0 24.8153 20.3061 -30.2 1.23535 0.02
    5 2 6 0 19.9978 16.2381 42.0 1.23481 0.02
    2 1 15 0 503.0478 394.1772 50.1 1.23372 0.36
    2 4 13 0 0.4063 0.3131 175.6 1.23232 0.00
    0 5 13 0 15.9222 12.1418 90.0 1.23184 0.01
    2 3 14 0 84.2838 64.2269 113.4 1.23094 0.06
    5 1 7 0 101.1816 79.1159 87.8 1.23087 0.08
    1 0 16 0 263.4832 199.3485 -0.0 1.22925 0.09
    1 4 14 0 80.7892 62.0265 -62.5 1.22839 0.06
    3 7 2 0 14.7736 11.6019 -16.4 1.22833 0.01
    1 6 11 0 195.3394 152.1761 -24.6 1.22732 0.15
    4 5 6 0 29.5261 23.3340 3.6 1.22714 0.02
    0 7 9 0 2295.4786 1822.5804 90.0 1.22591 0.92
    1 8 4 0 18.4551 14.7542 -59.4 1.22582 0.02
    0 8 5 0 118.4970 96.5043 -0.0 1.22453 0.05
    1 3 15 0 141.0851 122.3835 -54.4 1.22244 0.10
    2 7 7 0 159.6833 133.8709 -60.1 1.22188 0.13
    1 1 16 0 23.9135 20.1394 100.6 1.22058 0.02
    4 3 10 0 168.9759 136.0827 -56.6 1.21883 0.12
    2 6 10 0 8.0183 6.3325 11.4 1.21746 0.01
    3 7 3 0 28.2069 22.5877 82.0 1.21690 0.02
    5 3 5 0 4.3557 3.4974 127.2 1.21669 0.00
    3 5 10 0 150.8492 120.1450 -59.1 1.21590 0.11
    4 6 0 0 15.2745 12.5362 -180.0 1.21461 0.01
    0 2 16 0 1.5973 1.3068 0.0 1.21408 0.00
    4 2 11 0 18.5344 15.2997 80.6 1.21403 0.01
    5 4 0 0 347.3333 290.6232 -90.0 1.21352 0.13
    1 5 13 0 41.1645 35.1032 -36.9 1.21257 0.03
    4 6 1 0 138.0106 117.5994 -46.1 1.21237 0.11
    3 0 14 0 13.3045 11.3999 0.0 1.21216 0.00
    2 5 12 0 53.1662 45.7460 -107.7 1.21186 0.04
    5 4 1 0 89.3392 77.2344 -170.5 1.21129 0.07
    2 2 15 0 185.7712 167.2340 166.9 1.20795 0.13
    1 7 9 0 216.9173 197.2608 19.7 1.20690 0.17
    4 6 2 0 174.0580 159.1533 -117.8 1.20573 0.13
    1 8 5 0 16.1734 14.8474 -117.1 1.20559 0.01
    5 0 8 0 138.9358 127.3973 -0.0 1.20548 0.05
    5 2 7 0 26.3599 24.1941 -4.0 1.20528 0.02
    2 8 0 0 28.9623 26.6547 -180.0 1.20490 0.01
    5 4 2 0 345.8705 318.1753 -140.0 1.20467 0.26
    3 1 14 0 5.7502 5.3672 31.8 1.20384 0.00
    3 6 8 0 162.4206 150.7672 -73.8 1.20370 0.12
    2 8 1 0 85.7320 79.6142 -29.4 1.20271 0.07
    4 4 9 0 13.8877 12.9310 -158.8 1.20238 0.01
    3 7 4 0 22.9153 21.2675 -9.6 1.20142 0.02
    0 8 6 0 746.9729 690.6814 -0.0 1.20001 0.29
    4 5 7 0 24.5058 22.4987 -50.6 1.19814 0.02
    5 1 8 0 239.6309 219.1763 -34.1 1.19729 0.17
    3 3 13 0 54.3337 49.8150 -23.2 1.19694 0.04
    4 0 12 0 47.4971 43.4044 -0.0 1.19670 0.02
    2 8 2 0 58.5533 53.2580 107.4 1.19624 0.05
    1 2 16 0 38.8708 35.6436 -78.6 1.19561 0.03
    0 6 12 0 123.3655 111.3358 -180.0 1.19496 0.05
    4 6 3 0 165.6921 149.2141 -144.1 1.19492 0.12
    3 4 12 0 14.5334 12.9478 -162.9 1.19392 0.01
    5 4 3 0 56.7246 50.6876 4.7 1.19388 0.04
    5 3 6 0 57.7498 51.2446 -36.8 1.19263 0.04
    2 7 8 0 705.9575 624.1884 15.6 1.18901 0.53
    4 1 12 0 81.3967 72.0364 -59.7 1.18869 0.06
    2 8 3 0 50.1571 43.9313 -31.2 1.18567 0.04
    0 7 10 0 322.0684 277.6692 90.0 1.18432 0.12
    0 4 15 0 0.7158 0.6030 -180.0 1.18331 0.00
    3 7 5 0 177.4565 152.9671 -120.2 1.18235 0.13
    1 8 6 0 104.3642 89.8347 -134.5 1.18217 0.08
    4 6 4 0 121.9806 105.6227 152.8 1.18025 0.09
    3 2 14 0 86.3166 74.6655 -172.3 1.17986 0.06
    5 4 4 0 356.1197 308.3399 19.7 1.17925 0.25
    1 6 12 0 44.8564 38.3606 -10.4 1.17734 0.03
    2 0 16 0 584.7125 491.5713 180.0 1.17433 0.19
    0 3 16 0 31.8483 26.6879 -90.0 1.17392 0.01
    4 3 11 0 110.0888 94.1816 -68.0 1.17387 0.08
    5 2 8 0 368.9121 317.2652 -110.7 1.17370 0.25
    2 4 14 0 35.7723 30.3275 122.6 1.17358 0.02
    0 5 14 0 14.8093 12.5465 -90.0 1.17317 0.01
    0 8 7 0 1853.2170 1595.2308 180.0 1.17286 0.69
    2 6 11 0 17.7090 15.2087 155.2 1.17264 0.01
    2 8 4 0 51.0536 44.7417 74.1 1.17133 0.04
    3 5 11 0 32.3232 28.2413 53.8 1.17125 0.02
    5 0 9 0 61.2216 54.6629 -90.0 1.16986 0.02
    2 3 15 0 79.1734 72.2210 4.6 1.16838 0.05
    0 1 17 0 223.6596 205.0624 -90.0 1.16826 0.07
    3 6 9 0 369.0271 336.6182 178.7 1.16824 0.26
    1 7 10 0 2.2301 2.0636 -31.6 1.16716 0.00
    4 5 8 0 139.9651 129.2508 -153.7 1.16711 0.10
    2 1 16 0 1469.0388 1373.2377 -122.4 1.16675 0.95
    1 4 15 0 0.4088 0.3843 -93.5 1.16620 0.00
    5 3 7 0 155.4238 144.6626 179.7 1.16596 0.11
    4 2 12 0 66.7510 62.3764 -101.8 1.16559 0.04
    4 4 10 0 31.0149 29.0155 -162.8 1.16307 0.02
    5 1 9 0 69.2728 65.0344 173.2 1.16237 0.05
    4 6 5 0 239.5074 225.1858 32.6 1.16216 0.17
    5 4 5 0 33.6666 31.8634 7.9 1.16120 0.02
    3 7 6 0 190.9993 182.0909 26.8 1.16024 0.14
    2 5 13 0 7.6189 7.2821 134.4 1.15975 0.01
    1 0 17 0 135.4747 130.2345 90.0 1.15906 0.04
    1 3 16 0 62.3226 61.7693 -107.7 1.15720 0.04
    1 5 14 0 37.5158 36.9194 -149.1 1.15648 0.03
    1 8 7 0 485.3401 477.8965 169.2 1.15618 0.35
    2 7 9 0 786.5389 779.5889 -72.0 1.15479 0.55
    2 8 5 0 0.1011 0.1006 -30.4 1.15364 0.00
    3 0 15 0 1.5529 1.5394 -90.0 1.15228 0.00
    1 1 17 0 121.4616 118.6974 -72.8 1.15178 0.08
    6 0 0 0 3.6979 4.0210 180.0 1.14686 0.00
    4 0 13 0 170.3095 187.8738 90.0 1.14644 0.05
    0 2 17 0 51.8987 57.6101 180.0 1.14631 0.02
    3 1 15 0 6.9282 8.0899 -15.4 1.14512 0.00
    6 0 1 0 1201.5662 1375.9857 -90.0 1.14498 0.40
    0 6 13 0 17.1911 20.3249 0.0 1.14491 0.01
    2 2 16 0 35.7515 42.6615 23.6 1.14489 0.02
    5 5 0 0 28.7321 33.6748 90.0 1.14404 0.01
    3 4 13 0 34.9110 42.0701 -21.3 1.14400 0.02
    0 8 8 0 27.4979 33.0275 0.0 1.14370 0.01
    0 7 11 0 68.0882 83.5249 -90.0 1.14294 0.02
    3 3 14 0 53.9798 66.3397 -128.9 1.14290 0.03
    5 5 1 0 170.9176 205.3912 169.3 1.14217 0.12
    0 9 1 0 93.0260 112.9111 -90.0 1.14156 0.03
    4 6 6 0 190.0785 231.2978 -21.5 1.14114 0.13
    5 2 9 0 57.6351 70.4117 -90.7 1.14075 0.04
    5 4 6 0 223.2753 273.2623 175.4 1.14023 0.15
    6 1 0 0 346.3019 423.7430 180.0 1.13980 0.11
    4 1 13 0 5.1131 6.4005 39.1 1.13939 0.00
    6 0 2 0 0.0151 0.0185 180.0 1.13938 0.00
    6 1 1 0 101.4675 124.8803 151.6 1.13796 0.07
    5 3 8 0 149.0457 183.9269 57.1 1.13730 0.10
    5 5 2 0 2.6707 3.2556 -83.8 1.13662 0.00
    0 9 2 0 14.5026 17.6269 -90.0 1.13602 0.01
    3 7 7 0 82.5373 99.8835 -159.6 1.13564 0.06
    4 5 9 0 14.5664 17.3515 147.4 1.13469 0.01
    5 0 10 0 0.3035 0.3546 180.0 1.13356 0.00
    2 8 6 0 354.4038 411.2520 155.9 1.13307 0.25
    6 1 2 0 71.2572 81.9718 -99.4 1.13246 0.05
    3 6 10 0 368.3837 422.2163 -110.5 1.13208 0.24
    1 2 17 0 26.1857 29.5760 62.6 1.13073 0.02
    6 0 3 0 3.7171 4.2138 -90.0 1.13024 0.00
    4 3 12 0 50.1180 56.8460 88.9 1.12992 0.03
    1 6 13 0 97.8997 111.2650 -170.0 1.12939 0.06
    2 6 12 0 6.8129 7.7417 -28.9 1.12882 0.00
    1 8 8 0 224.4198 254.3829 14.5 1.12822 0.15
    1 9 0 0 0.7058 0.7975 -90.0 1.12796 0.00
    3 5 12 0 187.4911 212.6487 130.8 1.12758 0.12
    5 5 3 0 2.9704 3.3476 61.6 1.12754 0.00
    1 7 11 0 38.2902 43.4699 -59.1 1.12750 0.03
    0 9 3 0 34.7749 39.1925 90.0 1.12696 0.01
    5 1 10 0 31.6193 35.6054 -110.9 1.12674 0.02
    1 9 1 0 134.3680 150.8142 -73.9 1.12617 0.09
    3 2 15 0 38.7161 43.3173 175.7 1.12443 0.02
    0 4 16 0 0.0001 0.0002 -180.0 1.12385 0.00
    4 4 11 0 32.6065 36.0495 97.1 1.12381 0.02
    6 1 3 0 120.9139 132.6845 -103.8 1.12349 0.08
    3 8 0 0 133.8737 144.5216 90.0 1.12196 0.05
    1 9 2 0 24.2070 25.8351 43.9 1.12085 0.02
    3 8 1 0 119.6835 127.0723 35.3 1.12020 0.08
    2 7 10 0 685.5505 726.8352 -57.4 1.11983 0.45
    6 2 0 0 0.1460 0.1540 180.0 1.11939 0.00
    4 2 13 0 26.3729 27.8230 -133.7 1.11900 0.02
    2 4 15 0 31.7004 33.6331 -34.0 1.11898 0.02
    0 5 15 0 50.3703 53.5061 90.0 1.11863 0.02
    6 0 4 0 351.9159 365.1192 -0.0 1.11780 0.11
    4 6 7 0 24.9198 25.8324 -83.8 1.11770 0.02
    6 2 1 0 43.1909 44.7119 -12.0 1.11764 0.03
    4 7 0 0 0.7447 0.7707 -0.0 1.11762 0.00
    5 4 7 0 37.2308 38.0914 -154.3 1.11686 0.02
    4 7 1 0 7.0599 7.1278 88.2 1.11587 0.00
    5 5 4 0 69.5085 69.6884 177.2 1.11519 0.04
    3 8 2 0 41.1174 41.1038 82.7 1.11496 0.03
    0 9 4 0 0.0975 0.0970 -90.0 1.11462 0.00
    0 8 9 0 82.2745 81.4363 -0.0 1.11314 0.03
    2 0 17 0 503.9323 495.8588 -90.0 1.11267 0.15
    6 2 2 0 90.4032 90.2326 39.8 1.11244 0.06
    0 3 17 0 17.5527 17.2952 -90.0 1.11232 0.01
    1 9 3 0 29.2303 29.1532 75.1 1.11214 0.02
    6 1 4 0 12.4153 12.4455 147.4 1.11127 0.01
    2 3 16 0 43.3610 43.3767 -99.7 1.11102 0.03
    4 7 2 0 49.5317 49.7817 49.6 1.11069 0.03
    0 0 18 0 1699.1038 1706.8755 -0.0 1.11053 0.25
    2 5 14 0 31.3924 31.6081 95.6 1.11039 0.02
    2 8 7 0 672.7156 678.4287 -27.4 1.11013 0.45
    1 4 16 0 285.6021 292.2868 170.7 1.10915 0.17
    3 7 8 0 585.4614 594.1888 69.1 1.10911 0.38
    5 3 9 0 8.2631 8.3775 84.8 1.10724 0.01
    5 2 10 0 93.9130 95.1152 -88.9 1.10701 0.06
    3 8 3 0 18.0633 18.1507 -110.4 1.10639 0.01
    2 1 17 0 386.4382 395.1637 54.9 1.10623 0.23
    1 5 15 0 110.0749 106.1148 -84.2 1.10413 0.07
    0 1 18 0 9.0392 8.7642 -90.0 1.10412 0.00
    6 2 3 0 240.6398 231.6856 120.7 1.10392 0.15
    6 0 5 0 31.8484 29.8531 90.0 1.10240 0.01
    0 7 12 0 22.6015 20.6879 90.0 1.10226 0.01
    4 7 3 0 21.3775 19.9574 -163.8 1.10222 0.01
    4 5 10 0 10.1585 9.3423 114.1 1.10148 0.01
    1 9 4 0 9.5618 8.8150 177.6 1.10028 0.01
    5 5 5 0 108.5898 100.9603 -95.1 1.09989 0.07
    0 9 5 0 548.1380 510.6548 -90.0 1.09935 0.18
    1 8 9 0 3.5921 3.3682 13.6 1.09886 0.00
    4 0 14 0 0.0431 0.0406 -180.0 1.09869 0.00
    1 3 17 0 3.1765 3.0723 -118.4 1.09807 0.00
    0 6 14 0 2.0596 2.0174 180.0 1.09735 0.00
    3 0 16 0 36.2308 35.5383 -0.0 1.09716 0.01
    5 0 11 0 19.7211 19.2168 90.0 1.09712 0.01
    3 4 14 0 143.5935 141.6258 91.7 1.09654 0.09
    1 0 18 0 1705.8460 1702.7927 -0.0 1.09635 0.49
    6 1 5 0 65.1952 64.1314 134.2 1.09613 0.04
    3 6 11 0 41.2407 40.8307 175.2 1.09578 0.03
    3 8 4 0 4.6928 4.6542 -12.7 1.09471 0.00
    4 1 14 0 18.3947 18.4353 -94.3 1.09248 0.01
    4 6 8 0 356.7475 358.6069 -113.6 1.09238 0.22
    6 2 4 0 100.3788 101.0097 -141.0 1.09232 0.06
    3 3 15 0 42.0502 42.1835 118.9 1.09230 0.02
    5 4 8 0 49.2210 50.0394 144.2 1.09159 0.03
    3 1 16 0 44.6211 46.2415 149.3 1.09097 0.03
    5 1 11 0 28.4729 29.2721 -67.4 1.09094 0.02
    4 7 4 0 44.5125 45.8374 -150.5 1.09067 0.03
    1 1 18 0 401.1625 428.4785 -84.9 1.09018 0.23
    1 7 12 0 12.3603 13.1543 42.1 1.08838 0.01
    6 3 0 0 16.6672 17.2980 180.0 1.08768 0.01
    2 2 17 0 47.4227 50.7074 -174.7 1.08754 0.03
    4 3 13 0 176.1044 184.3905 23.9 1.08732 0.10
    2 6 13 0 80.7741 83.6070 -125.2 1.08634 0.05
    6 3 1 0 17.4318 17.6605 110.2 1.08607 0.01
    1 9 5 0 14.9252 14.9720 56.0 1.08558 0.01
    0 2 18 0 80.4468 82.4003 180.0 1.08554 0.02
    2 8 8 0 566.0576 562.9351 97.0 1.08531 0.36
    3 5 13 0 33.3154 33.0866 -149.2 1.08524 0.02
    2 9 0 0 133.6643 131.8308 180.0 1.08508 0.04
    4 4 12 0 1.8397 1.8123 107.1 1.08506 0.00
    2 7 11 0 3.3024 3.1936 125.4 1.08466 0.00
    6 0 6 0 0.0153 0.0148 -180.0 1.08441 0.00
    1 6 14 0 51.7846 46.6599 151.8 1.08365 0.03
    2 9 1 0 152.4497 142.3146 73.2 1.08348 0.10
    0 0 2 1 701.8008 2946.6612 0.0 8.64850 0.00
    1 0 1 1 11.9159 15.4860 -90.0 6.87791 0.00
    1 0 2 1 1983.6906 1946.7960 180.0 5.66444 0.00
    0 1 1 1 334.4398 385.0427 -90.0 4.78028 0.00
    1 0 3 1 7.1866 6.5954 90.0 4.57015 0.00
    0 0 4 1 18.6901 18.8020 0.0 4.32425 0.00
    0 1 2 1 1656.0306 1492.2092 90.0 4.31175 0.00
    1 1 0 1 44121.2720 32929.0158 90.0 4.14456 0.02
    1 1 1 1 127.7361 152.4498 171.4 4.03048 0.00
    0 1 3 1 153.8260 149.0853 -90.0 3.76619 0.00
    2 0 0 1 13222.5345 15865.1114 180.0 3.74800 0.00
    1 0 4 1 914.3400 1005.0337 180.0 3.74568 0.00
    1 1 2 1 1417.0745 1093.8940 86.8 3.73755 0.00
    2 0 1 1 76.6906 92.3675 -90.0 3.66299 0.00
    2 0 2 1 31.9507 30.8216 180.0 3.43895 0.00
    1 1 3 1 17.8527 16.6878 -175.5 3.36531 0.00
    0 1 4 1 822.2342 802.2214 90.0 3.26342 0.00
    2 0 3 1 22.5114 22.2797 90.0 3.14241 0.00
    1 0 5 1 260.9579 260.9705 90.0 3.14104 0.00
    2 1 0 1 724.9831 1119.9861 180.0 2.99334 0.00
    1 1 4 1 18.8075 28.2741 -19.5 2.99216 0.00
    2 1 1 1 192.2534 239.2049 -84.1 2.94950 0.00
    0 0 6 1 1.5786 1.4867 -0.0 2.88283 0.00
    0 1 5 1 110.6852 117.4521 -90.0 2.84005 0.00
    2 0 4 1 426.3663 413.6360 -0.0 2.83222 0.00
    2 1 2 1 969.7532 993.3052 -113.8 2.82870 0.00
    1 0 6 1 68.7232 47.0917 180.0 2.69071 0.00
    2 1 3 1 438.2992 391.2297 -104.5 2.65665 0.00
    1 1 5 1 71.8625 65.2756 -125.5 2.65582 0.00
    2 0 5 1 1.3719 1.2269 90.0 2.54208 0.00
    0 1 6 1 34.7894 29.3494 90.0 2.49419 0.00
    0 2 0 1 10706.1403 11127.7169 -0.0 2.48700 0.00
    3 0 1 1 12.9471 17.1730 90.0 2.47300 0.00
    0 2 1 1 11.7782 16.8340 -180.0 2.46168 0.00
    2 1 4 1 614.9423 909.5043 -103.9 2.46120 0.00
    3 0 2 1 433.1064 460.7636 -0.0 2.40049 0.00
    0 2 2 1 370.1522 382.7371 0.0 2.39014 0.00
    1 1 6 1 124.3841 128.5365 -47.4 2.36662 0.00
    1 2 0 1 566.0217 563.2031 90.0 2.36048 0.00
    1 0 7 1 2980.5009 2841.8857 90.0 2.34678 0.00
    1 2 1 1 0.0919 0.0875 177.3 2.33880 0.00
    3 0 3 1 0.4766 0.8908 -90.0 2.29264 0.00
    2 0 6 1 265.2353 477.7969 -0.0 2.28507 0.00
    0 2 3 1 129.8658 174.9177 180.0 2.28361 0.00
    1 2 2 1 514.9889 1054.3746 137.5 2.27718 0.00
    2 1 5 1 441.6899 492.3642 -136.3 2.26359 0.00
    3 1 0 1 2147.1490 2678.7012 -90.0 2.23278 0.00
    3 1 1 1 246.2091 295.7211 -171.1 2.21440 0.00
    0 1 7 1 608.5675 830.7148 -90.0 2.21297 0.00
    1 2 3 1 4.4982 4.5512 141.3 2.18449 0.00
    3 0 4 1 581.4721 597.8612 0.0 2.16346 0.00
    0 0 8 1 42.2243 42.7941 0.0 2.16213 0.00
    3 1 2 1 116.8745 117.6049 -49.3 2.16189 0.00
    0 2 4 1 17.9145 17.5281 -180.0 2.15588 0.00
    1 1 7 1 1257.8398 1688.9869 -139.0 2.12241 0.00
    3 1 3 1 364.0376 432.2767 -165.6 2.08211 0.00
    1 0 8 1 22.9817 28.3911 -180.0 2.07743 0.00
    2 1 6 1 266.9297 326.2892 -106.9 2.07644 0.00
    2 2 0 1 4854.0865 5665.9412 180.0 2.07228 0.00
    1 2 4 1 734.8490 848.5909 144.5 2.07189 0.00
    2 0 7 1 2438.0440 2797.0654 -90.0 2.06300 0.00
    2 2 1 1 94.8709 98.9874 103.3 2.05757 0.00
    3 0 5 1 190.4084 146.1376 -90.0 2.02556 0.00
    0 2 5 1 514.2605 392.4740 180.0 2.01933 0.00
    2 2 2 1 541.4800 486.7325 -173.4 2.01524 0.00
    3 1 4 1 82.7662 70.8073 43.6 1.98392 0.00
    0 1 8 1 4.3011 3.6608 90.0 1.98289 0.00
    2 2 3 1 128.1500 123.7313 100.2 1.95015 0.00
    1 2 5 1 23.4135 22.3646 59.2 1.94982 0.00
    1 1 8 1 110.2416 99.5895 -34.8 1.91696 0.00
    2 1 7 1 2284.5873 2748.1397 171.1 1.90560 0.00
    3 0 6 1 340.1936 317.4417 -0.0 1.88815 0.00
    0 2 6 1 135.4536 116.9111 -180.0 1.88310 0.00
    3 1 5 1 123.7814 123.4528 -159.9 1.87597 0.00
    4 0 0 1 1204.7972 1207.8357 -0.0 1.87400 0.00
    2 0 8 1 286.8115 249.5039 -0.0 1.87284 0.00
    2 2 4 1 21.6859 17.8978 -161.2 1.86878 0.00
    4 0 1 1 758.7125 676.8394 -90.0 1.86310 0.00
    1 0 9 1 114.1565 111.2163 90.0 1.86167 0.00
    4 0 2 1 136.8177 160.5077 0.0 1.83150 0.00
    1 2 6 1 205.5584 277.5970 138.2 1.82635 0.00
    0 1 9 1 189.9826 189.0286 -90.0 1.79272 0.00
    4 0 3 1 814.6192 818.3884 -90.0 1.78222 0.00
    2 2 5 1 25.8106 25.7338 78.3 1.77773 0.00
    3 1 6 1 122.3953 128.6734 73.5 1.76524 0.00
    3 2 0 1 501.6312 487.1985 -90.0 1.76268 0.00
    3 0 7 1 2850.7886 3077.8624 -90.0 1.75696 0.00
    4 1 0 1 333.6914 331.7209 -0.0 1.75366 0.00
    3 2 1 1 197.3540 196.7145 -6.0 1.75360 0.00
    0 2 7 1 1054.4244 1082.5224 -180.0 1.75289 0.00
    2 1 8 1 169.3742 174.0887 -110.1 1.75271 0.00
    4 1 1 1 3.8114 3.0649 -88.0 1.74472 0.00
    1 1 9 1 238.5283 195.7173 -169.5 1.74355 0.00
    0 0 10 1 17.8479 15.5586 -180.0 1.72970 0.00
    3 2 2 1 142.2173 126.7822 11.2 1.72718 0.00
    4 0 4 1 19.4092 18.9754 -0.0 1.71948 0.00
    4 1 2 1 154.7410 151.5545 143.7 1.71869 0.00
    2 0 9 1 467.5233 487.1528 -90.0 1.71016 0.00
    1 2 7 1 739.7753 730.0603 36.3 1.70684 0.00
    3 2 3 1 307.7844 294.6730 -26.7 1.68567 0.00
    1 0 10 1 38.1490 37.1060 -180.0 1.68541 0.00
    2 2 6 1 17.2186 16.6004 25.1 1.68266 0.00
    4 1 3 1 38.1288 37.4094 -9.2 1.67777 0.00
    3 1 7 1 1180.4757 1213.8631 13.6 1.65665 0.00
    0 3 1 1 4.9334 4.1361 90.0 1.65044 0.00
    4 0 5 1 352.8430 304.0977 -90.0 1.64776 0.00
    3 0 8 1 188.0789 176.2271 -0.0 1.63499 0.00
    0 1 10 1 2.1005 2.1424 90.0 1.63374 0.00
    3 2 4 1 161.1978 177.5818 33.0 1.63228 0.00
    0 2 8 1 85.7448 94.2315 180.0 1.63171 0.00
    0 3 2 1 261.0551 311.2324 90.0 1.62835 0.00
    4 1 4 1 211.0203 226.0562 149.0 1.62511 0.00
    1 3 0 1 2842.4768 3221.7329 90.0 1.61887 0.00
    2 1 9 1 17.3002 22.1059 177.4 1.61724 0.00
    1 3 1 1 158.6404 179.7239 -5.6 1.61183 0.00
    1 1 10 1 218.5267 160.5419 -52.5 1.59626 0.00
    1 2 8 1 122.0948 94.9134 140.0 1.59437 0.00
    0 3 3 1 4.5786 3.3120 90.0 1.59343 0.00
    1 3 2 1 98.8007 73.3287 98.9 1.59124 0.00
    2 2 7 1 871.7795 745.4603 -50.8 1.58782 0.00
    4 0 6 1 0.0069 0.0061 0.0 1.57120 0.00
    3 2 5 1 409.9755 332.7895 -50.6 1.57056 0.00
    2 0 10 1 285.8850 231.7250 -0.0 1.57052 0.00
    4 1 5 1 232.4270 174.7932 -5.2 1.56417 0.00
    1 3 3 1 238.1760 208.3595 -26.1 1.55860 0.00
    3 1 8 1 125.3177 122.0168 65.0 1.55323 0.00
    0 3 4 1 394.0563 362.1428 90.0 1.54811 0.00
    1 0 11 1 22.1826 20.0328 90.0 1.53896 0.00
    3 0 9 1 13.2602 14.1496 90.0 1.52338 0.00
    0 2 9 1 128.2773 128.3300 180.0 1.52073 0.00
    2 3 0 1 468.0755 431.4394 -180.0 1.51627 0.00
    1 3 4 1 22.3618 20.6461 -104.9 1.51611 0.00
    2 3 1 1 66.2598 67.3672 -86.6 1.51047 0.00
    3 2 6 1 78.1435 75.8610 52.8 1.50385 0.00
    0 1 11 1 37.4993 38.5912 -90.0 1.49932 0.00
    4 1 6 1 105.6516 104.4598 155.9 1.49823 0.00
    2 1 10 1 85.6228 82.2481 -103.1 1.49764 0.00
    4 2 0 1 504.9920 429.1820 -0.0 1.49667 0.00
    2 2 8 1 38.4247 32.4946 39.9 1.49608 0.00
    0 3 5 1 9.8352 9.1783 -90.0 1.49515 0.00
    5 0 1 1 0.0007 0.0008 -90.0 1.49360 0.00
    2 3 2 1 156.6755 171.5732 -131.6 1.49349 0.00
    4 0 7 1 875.3250 999.6933 90.0 1.49316 0.00
    4 2 1 1 37.5044 34.1125 -90.8 1.49110 0.00
    1 2 9 1 168.9271 146.9790 -6.3 1.49037 0.00
    5 0 2 1 0.0556 0.0489 -0.0 1.47717 0.00
    4 2 2 1 113.7822 104.2820 57.8 1.47475 0.00
    1 1 11 1 33.9331 33.9448 172.1 1.47020 0.00
    2 3 3 1 75.7168 87.9548 -95.2 1.46640 0.00
    1 3 5 1 179.2496 206.5043 -49.0 1.46627 0.00
    3 1 9 1 287.9570 299.0801 -21.3 1.45660 0.00
    5 0 3 1 30.1253 31.9250 90.0 1.45095 0.00
    2 0 11 1 66.4293 72.8468 -90.0 1.45001 0.00
    4 2 3 1 42.7755 50.5457 -103.1 1.44866 0.00
    0 0 12 1 86.8147 76.0369 -180.0 1.44142 0.00
    0 3 6 1 166.0359 159.9081 90.0 1.43725 0.00
    5 1 0 1 134.4352 150.5981 90.0 1.43542 0.00
    3 2 7 1 1153.8747 1295.6719 -100.0 1.43499 0.00
    2 3 4 1 56.7692 75.7934 -115.0 1.43085 0.00
    5 1 1 1 69.0560 92.3797 -12.7 1.43050 0.00
    4 1 7 1 1227.1063 1719.0135 -7.4 1.43011 0.00
    3 0 10 1 85.8484 99.5376 -0.0 1.42218 0.00
    0 2 10 1 131.6008 125.8676 180.0 1.42002 0.00
    5 0 4 1 1.0586 1.6413 0.0 1.41649 0.00
    4 0 8 1 2.9171 5.3812 -180.0 1.41611 0.00
    5 1 2 1 42.7561 79.6415 116.5 1.41604 0.00
    1 0 12 1 2.0832 3.4490 0.0 1.41548 0.00
    4 2 4 1 83.8160 81.8869 91.1 1.41435 0.00
    1 3 6 1 40.5600 53.2352 -87.8 1.41154 0.00
    2 2 9 1 145.1611 144.8853 -118.4 1.40915 0.00
    1 2 10 1 28.9002 30.7458 144.8 1.39521 0.00
    5 1 3 1 108.3535 139.2887 -19.1 1.39290 0.00
    2 1 11 1 9.8361 13.4221 -22.5 1.39207 0.00
    2 3 5 1 35.7889 40.1881 -124.2 1.38873 0.00
    0 1 12 1 35.2519 32.8138 -90.0 1.38446 0.00
    3 3 0 1 1559.3980 1546.9031 -90.0 1.38152 0.00
    3 3 1 1 0.6361 0.7997 -83.1 1.37714 0.00
    0 3 7 1 355.1553 467.9020 -90.0 1.37679 0.00
    5 0 5 1 135.3539 186.3188 90.0 1.37558 0.00
    4 2 5 1 11.0720 12.6774 -166.2 1.37362 0.00
    3 1 10 1 114.4767 131.1053 59.5 1.36739 0.00
    3 2 8 1 21.6052 26.6245 60.1 1.36620 0.00
    3 3 2 1 199.9244 228.8352 -64.3 1.36422 0.00
    5 1 4 1 28.2009 37.6123 116.8 1.36232 0.00
    4 1 8 1 18.1349 22.6539 157.7 1.36199 0.00
    1 1 12 1 138.5167 150.4932 -55.4 1.36143 0.00
    1 3 7 1 475.4761 639.9241 -94.8 1.35414 0.00
    2 0 12 1 104.5649 142.2557 -0.0 1.34535 0.00
    3 3 3 1 4.1841 5.4636 169.6 1.34349 0.00
    2 3 6 1 1.4995 1.8960 -129.5 1.34197 0.00
    4 0 9 1 172.3449 200.8122 90.0 1.34173 0.00
    3 0 11 1 166.7217 182.0333 90.0 1.33085 0.00
    5 0 6 1 6.1550 7.5766 0.0 1.33009 0.00
    0 2 11 1 18.8904 23.7061 -180.0 1.32908 0.00
    4 2 6 1 43.0295 47.1740 114.6 1.32832 0.00
    2 2 10 1 64.9732 65.7096 32.1 1.32791 0.00
    5 1 5 1 34.4821 39.1647 -46.0 1.32581 0.00
    3 3 4 1 46.3592 72.9486 -40.5 1.31599 0.00
    0 3 8 1 73.3272 108.5389 90.0 1.31569 0.00
    1 0 13 1 32.2475 32.6000 90.0 1.31006 0.00
    1 2 11 1 56.5129 55.8992 -37.0 1.30867 0.00
    3 2 9 1 10.4703 11.1405 -108.8 1.29905 0.00
    2 1 12 1 4.1047 4.5879 -99.3 1.29869 0.00
    1 3 8 1 32.7615 34.6564 -73.1 1.29588 0.00
    4 1 9 1 8.8670 9.4678 -120.9 1.29543 0.00
    2 3 7 1 486.6604 504.2240 139.0 1.29235 0.00
    3 1 11 1 75.4658 102.2756 -46.7 1.28563 0.00
    0 1 13 1 1.5857 2.0890 -90.0 1.28535 0.00
    5 1 6 1 9.5666 11.1214 95.7 1.28494 0.00
    5 2 0 1 611.6672 643.4167 90.0 1.28396 0.00
    3 3 5 1 9.4185 9.7743 77.9 1.28300 0.00
    5 0 7 1 1917.3455 1971.6665 90.0 1.28174 0.00
    5 2 1 1 51.3403 51.2360 3.8 1.28043 0.00
    4 2 7 1 845.1562 826.1808 108.2 1.28016 0.00
    4 0 10 1 14.3662 11.8168 180.0 1.27104 0.00
    5 2 2 1 12.5131 12.8838 125.2 1.27004 0.00
    1 1 13 1 1.0775 0.9407 -151.7 1.26686 0.00
    0 3 9 1 220.4141 175.5053 -90.0 1.25540 0.00
    2 0 13 1 0.1249 0.1055 -90.0 1.25387 0.00
    5 2 3 1 86.7372 82.1250 36.4 1.25326 0.00
    2 2 11 1 119.1859 110.1453 -152.5 1.25265 0.00
    6 0 0 1 103.8357 83.0134 0.0 1.24933 0.00
    3 0 12 1 22.6309 21.0369 0.0 1.24856 0.00
    0 2 12 1 102.0313 92.7317 -180.0 1.24710 0.00
    6 0 1 1 1.0834 0.9111 -90.0 1.24609 0.00
    3 3 6 1 18.4723 15.9242 -33.4 1.24585 0.00
    0 4 0 1 787.3554 730.4639 -0.0 1.24350 0.00
    4 3 0 1 801.3739 754.7600 -0.0 1.24176 0.00
    2 3 8 1 0.9246 0.8647 81.2 1.24142 0.00
    5 1 7 1 941.1004 868.8901 -174.0 1.24119 0.00
    0 4 1 1 0.8229 0.7117 0.0 1.24030 0.00
    4 3 1 1 1.2522 1.1115 78.7 1.23857 0.00
    1 3 9 1 8.9035 7.6111 -90.3 1.23815 0.00
    6 0 2 1 4.3274 3.6996 180.0 1.23650 0.00
    0 0 14 1 285.2056 238.6212 180.0 1.23550 0.00
    3 2 10 1 22.0296 16.2607 84.0 1.23458 0.00
    5 0 8 1 32.9207 22.4103 0.0 1.23201 0.00
    4 1 10 1 16.8036 11.6290 179.6 1.23147 0.00
    5 2 4 1 16.0399 12.1647 -143.5 1.23085 0.00
    0 4 2 1 0.0593 0.0450 180.0 1.23084 0.00
    4 2 8 1 70.5552 53.5059 111.2 1.23060 0.00
    1 2 12 1 4.4029 3.2233 47.2 1.23019 0.00
    4 3 2 1 29.7667 21.8786 66.0 1.22916 0.00
    1 4 0 1 73.6914 52.4032 90.0 1.22674 0.00
    1 4 1 1 34.0138 27.2576 -174.9 1.22366 0.00
    6 0 3 1 6.7361 6.2272 90.0 1.22100 0.00
    1 0 14 1 3520.2405 2733.3029 -0.0 1.21905 0.00
    2 1 13 1 5.9628 4.2482 -53.6 1.21584 0.00
    0 4 3 1 3.8731 2.7184 180.0 1.21555 0.00
    1 4 2 1 91.0204 66.4803 -171.4 1.21458 0.00
    4 3 3 1 26.9605 24.9829 18.8 1.21393 0.00
    6 1 0 1 369.1524 335.8063 180.0 1.21170 0.00
    3 1 12 1 89.1367 76.3845 59.0 1.21099 0.00
    6 1 1 1 3.4309 3.3729 102.8 1.20873 0.00
    3 3 7 1 684.4052 704.7283 33.8 1.20585 0.00
    4 0 11 1 33.8265 31.0266 90.0 1.20458 0.00
    5 2 5 1 180.9633 165.7383 57.9 1.20372 0.00
    6 0 4 1 15.9112 13.6347 180.0 1.20024 0.00
    6 1 2 1 57.5679 49.3169 163.4 1.19998 0.00
    1 4 3 1 62.7745 54.4350 -173.3 1.19988 0.00
    0 1 14 1 3020.1485 2738.4718 -90.0 1.19906 0.00
    0 3 10 1 97.2584 88.6772 90.0 1.19693 0.00
    5 1 8 1 3.6599 3.5091 119.4 1.19587 0.00
    0 4 4 1 48.3507 48.0370 -180.0 1.19507 0.00
    4 3 4 1 46.7485 38.6935 129.3 1.19352 0.00
    2 3 9 1 64.1658 57.0061 70.3 1.19040 0.00
    6 1 3 1 43.3921 36.5388 151.0 1.18579 0.00
    1 1 14 1 305.4961 227.5864 -56.9 1.18401 0.00
    2 2 12 1 84.6214 66.0943 37.0 1.18331 0.00
    5 0 9 1 2.1257 1.7737 90.0 1.18208 0.00
    1 3 10 1 60.1507 50.3631 -69.7 1.18196 0.00
    4 2 9 1 270.2689 235.8902 96.2 1.18084 0.00
    2 4 0 1 1206.4507 1099.4010 180.0 1.18024 0.00
    1 4 4 1 81.5248 75.0683 -158.1 1.18017 0.00
    2 4 1 1 40.7936 36.9402 91.6 1.17750 0.00
    6 0 5 1 2.0615 1.7044 -90.0 1.17505 0.00
    3 0 13 1 107.9388 88.1046 90.0 1.17441 0.00
    3 2 11 1 23.3087 19.2130 83.6 1.17341 0.00
    2 0 14 1 169.0025 139.1006 0.0 1.17339 0.00
    0 2 13 1 20.6486 16.6672 -180.0 1.17319 0.00
    5 2 6 1 14.5044 11.6344 -136.6 1.17289 0.00
    4 1 11 1 137.4616 119.4297 -173.1 1.17073 0.00
    0 4 5 1 40.3161 34.9710 180.0 1.17020 0.00
    2 4 2 1 126.5969 113.6890 -152.9 1.16940 0.00
    4 3 5 1 126.3786 113.3893 2.2 1.16875 0.00
    6 1 4 1 18.5715 17.3451 156.9 1.16676 0.00
    3 3 8 1 9.8071 8.9595 -31.5 1.16416 0.00
    1 2 13 1 13.9059 12.6203 -71.0 1.15908 0.00
    2 4 3 1 55.0121 49.2945 70.4 1.15626 0.00
    1 4 5 1 18.5234 16.4390 -168.3 1.15619 0.00
    5 1 9 1 277.0289 262.5905 -162.7 1.15005 0.00
    6 0 6 1 6.9950 8.2023 180.0 1.14632 0.00
    6 1 5 1 92.7639 144.2554 165.9 1.14358 0.00
    3 1 13 1 17.8928 28.6472 -89.0 1.14298 0.00
    4 0 12 1 7.5172 9.5165 180.0 1.14254 0.00
    2 1 14 1 823.6144 920.8229 87.5 1.14204 0.00
    0 4 6 1 52.7719 59.5765 180.0 1.14181 0.00
    0 3 11 1 36.7587 48.6205 -90.0 1.14094 0.00
    4 3 6 1 22.3001 28.8665 142.6 1.14046 0.00
    2 3 10 1 2.7241 3.5149 50.3 1.14020 0.00
    1 0 15 1 29.1368 35.4475 90.0 1.13973 0.00
    5 2 7 1 784.1951 976.3226 81.0 1.13933 0.00
    2 4 4 1 17.4917 30.0243 -123.6 1.13859 0.00
    5 0 10 1 29.0021 32.2804 0.0 1.13289 0.00
    4 2 10 1 63.1734 69.9862 113.6 1.13179 0.00
    1 4 6 1 25.9493 29.6403 -142.8 1.12879 0.00
    1 3 11 1 7.3756 8.6399 79.9 1.12795 0.00
    0 1 15 1 0.0639 0.0719 -90.0 1.12334 0.00
    3 3 9 1 130.1182 133.7289 -6.8 1.12177 0.00
    2 2 13 1 48.1526 51.1557 -176.5 1.11962 0.00
    6 1 6 1 9.5509 9.7385 171.3 1.11704 0.00
    2 4 5 1 62.6618 63.5292 33.8 1.11702 0.00
    6 2 0 1 84.3300 74.7180 -0.0 1.11639 0.00
    3 2 12 1 18.9077 18.3817 129.8 1.11584 0.00
    6 0 7 1 1027.4150 970.0573 -90.0 1.11493 0.00
    6 2 1 1 47.7812 42.8722 81.8 1.11407 0.00
    4 1 12 1 13.4047 12.7899 -142.0 1.11354 0.00
    3 4 0 1 908.3623 880.7104 -90.0 1.11326 0.00
    5 3 0 1 21.7993 21.5513 -90.0 1.11201 0.00
    3 4 1 1 0.1298 0.1302 150.6 1.11096 0.00
    1 1 15 1 1.5708 1.5788 -103.7 1.11094 0.00
    0 4 7 1 597.5531 607.7836 180.0 1.11078 0.00
    5 3 1 1 13.6113 13.3371 -7.8 1.10972 0.00
    4 3 7 1 970.5985 961.5314 -12.1 1.10954 0.00
    3 0 14 1 304.9080 350.7500 -180.0 1.10751 0.00
    6 2 2 1 8.4697 10.0337 -58.8 1.10720 0.00
    0 2 14 1 104.0875 112.7183 180.0 1.10648 0.00
    5 1 10 1 3.9861 4.4455 169.3 1.10460 0.00
    3 4 2 1 40.0279 42.5501 -57.8 1.10415 0.00
    5 2 8 1 5.2035 5.2930 -161.2 1.10397 0.00
    5 3 2 1 59.5997 52.2692 -142.4 1.10293 0.00
    2 0 15 1 0.4254 0.3455 -90.0 1.10215 0.00
    1 4 7 1 381.0528 343.5715 7.7 1.09878 0.00
    6 2 3 1 64.2320 63.8705 77.9 1.09603 0.00
    1 2 14 1 1085.9266 1079.3094 -0.3 1.09462 0.00
    3 4 3 1 6.1706 5.8909 -56.0 1.09307 0.00
    2 4 6 1 6.2402 5.6129 -118.3 1.09225 0.00
    5 3 3 1 35.1038 34.4102 -17.6 1.09189 0.00
    2 3 11 1 44.2784 49.9571 25.0 1.09149 0.00
    6 1 7 1 1113.5571 1175.3901 -177.9 1.08793 0.00
    0 3 12 1 24.4356 25.0179 90.0 1.08781 0.00
    5 0 11 1 59.1763 58.2878 -90.0 1.08507 0.00
    4 0 13 1 0.7589 0.7693 -90.0 1.08490 0.00
    4 2 11 1 60.5165 56.9014 90.5 1.08411 0.00
_pd_meas_2theta_range_min     0.51000
_pd_meas_2theta_range_max     49.99500
_pd_meas_2theta_range_inc     0.00100
_pd_meas_number_of_points     49486
_reflns_number_total     1065
_refine_ls_goodness_of_fit_all     1.42
loop_
    _atom_type_symbol
    _atom_type_scat_dispersion_source
    _atom_type_scat_dispersion_real
    _atom_type_scat_dispersion_imag
    C
https://raw.githubusercontent.com/AdvancedPhotonSource/GSAS-II/refs/heads/main/GSASII/atmdata.py
                       0.000 0.000
    H
https://raw.githubusercontent.com/AdvancedPhotonSource/GSAS-II/refs/heads/main/GSASII/atmdata.py
                       0.000 0.000
    N
https://raw.githubusercontent.com/AdvancedPhotonSource/GSAS-II/refs/heads/main/GSASII/atmdata.py
                       0.000 0.001
    O
https://raw.githubusercontent.com/AdvancedPhotonSource/GSAS-II/refs/heads/main/GSASII/atmdata.py
                       0.002 0.002
loop_
    _pd_phase_id
    _pd_phase_block_id
    _pd_phase_mass_%
    0 2026-04-14T10:07|levosimendan|phase_0|noname 0.99688(7)
    1 2026-04-14T10:07|levosimendan|phase_1|noname 0.00312(7)
loop_
    _pd_meas_intensity_total
    _pd_proc_ls_weight
    _pd_proc_intensity_bkg_calc
    _pd_calc_intensity_total
    272.701 ? 0 0
    269.226 ? 0 0
    265.961 ? 0 0
    247.079 ? 0 0
    253.137 ? 0 0
    260.393 ? 0 0
    252.846 ? 0 0
    257.652 ? 0 0
    267.239 ? 0 0
    261.709 ? 0 0
    257.951 ? 0 0
    269.529 ? 0 0
    291.912 ? 0 0
    273.611 ? 0 0
    265.666 ? 0 0
    290.93 ? 0 0
    295.176 ? 0 0
    285.035 ? 0 0
    285.364 ? 0 0
    286.119 ? 0 0
    282.913 ? 0 0
    273.517 ? 0 0
    279.579 ? 0 0
    292.83 ? 0 0
    292.839 ? 0 0
    289.61 ? 0 0
    286.517 ? 0 0
    299.002 ? 0 0
    314.83 ? 0 0
    313.17 ? 0 0
    308.234 ? 0 0
    306.774 ? 0 0
    312.578 ? 0 0
    301.107 ? 0 0
    304.926 ? 0 0
    301.41 ? 0 0
    310.401 ? 0 0
    316.414 ? 0 0
    308.351 ? 0 0
    308.575 ? 0 0
    319.716 ? 0 0
    318.736 ? 0 0
    311.109 ? 0 0
    313.28 ? 0 0
    324.313 ? 0 0
    337.935 ? 0 0
    311.351 ? 0 0
    316.779 ? 0 0
    322.492 ? 0 0
    318.9 ? 0 0
    316.443 ? 0 0
    309.862 ? 0 0
    313.808 ? 0 0
    315.97 ? 0 0
    295.434 ? 0 0
    316.916 ? 0 0
    308.379 ? 0 0
    295.561 ? 0 0
    304.671 ? 0 0
    297.356 ? 0 0
    287.964 ? 0 0
    289.567 ? 0 0
    290.474 ? 0 0
    286.161 ? 0 0
    302.995 ? 0 0
    295.498 ? 0 0
    298.154 ? 0 0
    293.519 ? 0 0
    291.651 ? 0 0
    289.06 ? 0 0
    280.88 ? 0 0
    288.335 ? 0 0
    299.536 ? 0 0
    313.279 ? 0 0
    310.862 ? 0 0
    311.625 ? 0 0
    286.82 ? 0 0
    267.163 ? 0 0
    282.029 ? 0 0
    274.526 ? 0 0
    267.067 ? 0 0
    281.426 ? 0 0
    285.175 ? 0 0
    286.147 ? 0 0
    269.522 ? 0 0
    269.837 ? 0 0
    276.046 ? 0 0
    268.315 ? 0 0
    273.633 ? 0 0
    286.147 ? 0 0
    278 ? 0 0
    279.905 ? 0 0
    272.096 ? 0 0
    244.694 ? 0 0
    254.043 ? 0 0
    251.892 ? 0 0
    263.402 ? 0 0
    264.332 ? 0 0
    252.313 ? 0 0
    229.218 ? 0 0
    244.872 ? 0 0
    244.641 ? 0 0
    240.584 ? 0 0
    248.509 ? 0 0
    268.157 ? 0 0
    261.249 ? 0 0
    263.503 ? 0 0
    252.734 ? 0 0
    242.864 ? 0 0
    267.874 ? 0 0
    262.921 ? 0 0
    254.365 ? 0 0
    253.339 ? 0 0
    235.294 ? 0 0
    228.689 ? 0 0
    231.778 ? 0 0
    238.974 ? 0 0
    253.3 ? 0 0
    257.742 ? 0 0
    250.511 ? 0 0
    245.651 ? 0 0
    249.835 ? 0 0
    238.993 ? 0 0
    239.633 ? 0 0
    240.941 ? 0 0
    225.656 ? 0 0
    236.954 ? 0 0
    234.152 ? 0 0
    230.118 ? 0 0
    226.902 ? 0 0
    233.947 ? 0 0
    235.503 ? 0 0
    228.132 ? 0 0
    229.64 ? 0 0
    244.049 ? 0 0
    236.483 ? 0 0
    233.24 ? 0 0
    240.193 ? 0 0
    236.333 ? 0 0
    220.283 ? 0 0
    226.722 ? 0 0
    228.432 ? 0 0
    220.457 ? 0 0
    216.142 ? 0 0
    209.489 ? 0 0
    210.698 ? 0 0
    213.841 ? 0 0
    202.644 ? 0 0
    199.036 ? 0 0
    200.043 ? 0 0
    197.327 ? 0 0
    207.031 ? 0 0
    205.275 ? 0 0
    212.717 ? 0 0
    212.323 ? 0 0
    211.141 ? 0 0
    216.058 ? 0 0
    207.872 ? 0 0
    197.718 ? 0 0
    194.589 ? 0 0
    188.272 ? 0 0
    187.047 ? 0 0
    192.68 ? 0 0
    204.962 ? 0 0
    204.095 ? 0 0
    211.495 ? 0 0
    204.608 ? 0 0
    203.825 ? 0 0
    219.226 ? 0 0
    213.903 ? 0 0
    211.873 ? 0 0
    186.414 ? 0 0
    180.986 ? 0 0
    191.881 ? 0 0
    191.667 ? 0 0
    196.674 ? 0 0
    195.051 ? 0 0
    195.953 ? 0 0
    201.951 ? 0 0
    194.386 ? 0 0
    191.388 ? 0 0
    192.922 ? 0 0
    192.19 ? 0 0
    199.234 ? 0 0
    188.899 ? 0 0
    185.801 ? 0 0
    193.067 ? 0 0
    187.362 ? 0 0
    201.474 ? 0 0
    211.527 ? 0 0
    196.547 ? 0 0
    192.027 ? 0 0
    192.917 ? 0 0
    189.032 ? 0 0
    188.232 ? 0 0
    178.102 ? 0 0
    169.945 ? 0 0
    173.641 ? 0 0
    190.156 ? 0 0
    196.554 ? 0 0
    189.298 ? 0 0
    178.06 ? 0 0
    184.882 ? 0 0
    185.608 ? 0 0
    181.197 ? 0 0
    169.838 ? 0 0
    158.261 ? 0 0
    171.504 ? 0 0
    181.264 ? 0 0
    172.283 ? 0 0
    161.38 ? 0 0
    162.54 ? 0 0
    163.557 ? 0 0
    169.64 ? 0 0
    173.127 ? 0 0
    164.663 ? 0 0
    158.903 ? 0 0
    173.318 ? 0 0
    175.684 ? 0 0
    179.404 ? 0 0
    174.478 ? 0 0
    168.76 ? 0 0
    161.615 ? 0 0
    156.426 ? 0 0
    162.606 ? 0 0
    162.238 ? 0 0
    166.735 ? 0 0
    172.556 ? 0 0
    166.628 ? 0 0
    167.319 ? 0 0
    170.531 ? 0 0
    168.32 ? 0 0
    162.553 ? 0 0
    157.139 ? 0 0
    165.888 ? 0 0
    171.631 ? 0 0
    162.677 ? 0 0
    162.568 ? 0 0
    163.596 ? 0 0
    163.727 ? 0 0
    159.329 ? 0 0
    165.544 ? 0 0
    162.823 ? 0 0
    156.231 ? 0 0
    158.72 ? 0 0
    164.199 ? 0 0
    165.231 ? 0 0
    159.727 ? 0 0
    156.428 ? 0 0
    154.73 ? 0 0
    148.752 ? 0 0
    146.551 ? 0 0
    158.448 ? 0 0
    164.103 ? 0 0
    164.711 ? 0 0
    159.779 ? 0 0
    155.928 ? 0 0
    156.851 ? 0 0
    158.477 ? 0 0
    154.033 ? 0 0
    164.625 ? 0 0
    160.753 ? 0 0
    161.078 ? 0 0
    152.689 ? 0 0
    148.563 ? 0 0
    149.9 ? 0 0
    153.574 ? 0 0
    155.989 ? 0 0
    151.892 ? 0 0
    152.194 ? 0 0
    160.643 ? 0 0
    152.04 ? 0 0
    157.31 ? 0 0
    159.797 ? 0 0
    147.631 ? 0 0
    154.374 ? 0 0
    155.107 ? 0 0
    159.856 ? 0 0
    159.879 ? 0 0
    153.125 ? 0 0
    144.549 ? 0 0
    137.799 ? 0 0
    143.347 ? 0 0
    145.101 ? 0 0
    140.444 ? 0 0
    136.853 ? 0 0
    144.63 ? 0 0
    153.017 ? 0 0
    153.885 ? 0 0
    155.709 ? 0 0
    150.525 ? 0 0
    144.087 ? 0 0
    150.23 ? 0 0
    151.486 ? 0 0
    146.116 ? 0 0
    144.265 ? 0 0
    147.629 ? 0 0
    140.348 ? 0 0
    133.348 ? 0 0
    132.656 ? 0 0
    136.527 ? 0 0
    147.903 ? 0 0
    154.054 ? 0 0
    141.256 ? 0 0
    143.66 ? 0 0
    146.166 ? 0 0
    134.429 ? 0 0
    130.818 ? 0 0
    144.621 ? 0 0
    145.153 ? 0 0
    137.944 ? 0 0
    140.89 ? 0 0
    137.595 ? 0 0
    136.701 ? 0 0
    137.516 ? 0 0
    143.933 ? 0 0
    141.745 ? 0 0
    155.768 ? 0 0
    153.508 ? 0 0
    142.985 ? 0 0
    137.423 ? 0 0
    143.938 ? 0 0
    157.09 ? 0 0
    157.116 ? 0 0
    144.026 ? 0 0
    149.503 ? 0 0
    146.852 ? 0 0
    149.905 ? 0 0
    154.866 ? 0 0
    145.381 ? 0 0
    141.371 ? 0 0
    140.249 ? 0 0
    138.9 ? 0 0
    146.654 ? 0 0
    140.53 ? 0 0
    134.762 ? 0 0
    138.247 ? 0 0
    136.963 ? 0 0
    135.959 ? 0 0
    137.932 ? 0 0
    130.421 ? 0 0
    120.456 ? 0 0
    122.873 ? 0 0
    120.328 ? 0 0
    121.341 ? 0 0
    131.784 ? 0 0
    136.735 ? 0 0
    131.789 ? 0 0
    130.913 ? 0 0
    129.983 ? 0 0
    129.87 ? 0 0
    133.526 ? 0 0
    134.635 ? 0 0
    130.78 ? 0 0
    133.483 ? 0 0
    132.214 ? 0 0
    130.51 ? 0 0
    125.284 ? 0 0
    123.454 ? 0 0
    129.892 ? 0 0
    127.617 ? 0 0
    123.762 ? 0 0
    129.506 ? 0 0
    129.475 ? 0 0
    120.207 ? 0 0
    122.308 ? 0 0
    134.149 ? 0 0
    138.33 ? 0 0
    136.228 ? 0 0
    131.034 ? 0 0
    133.247 ? 0 0
    136.879 ? 0 0
    131.95 ? 0 0
    137.203 ? 0 0
    137.854 ? 0 0
    144.361 ? 0 0
    134.383 ? 0 0
    131.486 ? 0 0
    135.592 ? 0 0
    133.053 ? 0 0
    121.634 ? 0 0
    132.56 ? 0 0
    135.769 ? 0 0
    130.727 ? 0 0
    130.475 ? 0 0
    123.059 ? 0 0
    120.326 ? 0 0
    126.79 ? 0 0
    133.723 ? 0 0
    137.153 ? 0 0
    125.173 ? 0 0
    130.368 ? 0 0
    131.503 ? 0 0
    137.371 ? 0 0
    133.695 ? 0 0
    133.04 ? 0 0
    132.961 ? 0 0
    133.126 ? 0 0
    122.436 ? 0 0
    126.793 ? 0 0
    126.728 ? 0 0
    130.385 ? 0 0
    130.424 ? 0 0
    120.326 ? 0 0
    114.068 ? 0 0
    125.097 ? 0 0
    130.725 ? 0 0
    128.822 ? 0 0
    124.123 ? 0 0
    126.792 ? 0 0
    127.194 ? 0 0
    123.125 ? 0 0
    127.719 ? 0 0
    129.087 ? 0 0
    126.889 ? 0 0
    120.843 ? 0 0
    123.456 ? 0 0
    118.971 ? 0 0
    114.709 ? 0 0
    117.218 ? 0 0
    124.114 ? 0 0
    124.484 ? 0 0
    126.855 ? 0 0
    118.48 ? 0 0
    115.712 ? 0 0
    123.792 ? 0 0
    125.157 ? 0 0
    114.872 ? 0 0
    124.492 ? 0 0
    123.739 ? 0 0
    125.585 ? 0 0
    112.489 ? 0 0
    114.457 ? 0 0
    121.018 ? 0 0
    114.558 ? 0 0
    112.273 ? 0 0
    114.024 ? 0 0
    112.772 ? 0 0
    108.482 ? 0 0
    111.622 ? 0 0
    114.675 ? 0 0
    107.52 ? 0 0
    114.983 ? 0 0
    121.158 ? 0 0
    120.599 ? 0 0
    117.626 ? 0 0
    110.619 ? 0 0
    112.283 ? 0 0
    106.398 ? 0 0
    115.998 ? 0 0
    113.622 ? 0 0
    112.194 ? 0 0
    105.642 ? 0 0
    104.737 ? 0 0
    103.844 ? 0 0
    106.594 ? 0 0
    108.589 ? 0 0
    105.273 ? 0 0
    105.372 ? 0 0
    112.999 ? 0 0
    110.552 ? 0 0
    114.189 ? 0 0
    119.238 ? 0 0
    117.536 ? 0 0
    110.87 ? 0 0
    109.606 ? 0 0
    106.743 ? 0 0
    100.449 ? 0 0
    95.737 ? 0 0
    105.499 ? 0 0
    106.616 ? 0 0
    105.74 ? 0 0
    98.961 ? 0 0
    103.263 ? 0 0
    98.759 ? 0 0
    108.924 ? 0 0
    113.42 ? 0 0
    106.014 ? 0 0
    109.895 ? 0 0
    106.442 ? 0 0
    97.911 ? 0 0
    106.759 ? 0 0
    115.205 ? 0 0
    105.021 ? 0 0
    104.376 ? 0 0
    104.809 ? 0 0
    100.748 ? 0 0
    105.439 ? 0 0
    107.569 ? 0 0
    102.086 ? 0 0
    116.279 ? 0 0
    105.172 ? 0 0
    94.462 ? 0 0
    99.436 ? 0 0
    99.46 ? 0 0
    101.912 ? 0 0
    100.79 ? 0 0
    94.537 ? 0 0
    104.017 ? 0 0
    94.118 ? 0 0
    100.009 ? 0 0
    101.192 ? 0 0
    106.162 ? 0 0
    100.186 ? 0 0
    102.99 ? 0 0
    103.773 ? 0 0
    96.965 ? 0 0
    114.187 ? 0 0
    106.018 ? 0 0
    107.494 ? 0 0
    92.811 ? 0 0
    94.658 ? 0 0
    101.518 ? 0 0
    114.796 ? 0 0
    102.522 ? 0 0
    92.436 ? 0 0
    100.24 ? 0 0
    106.482 ? 0 0
    103.225 ? 0 0
    101.507 ? 0 0
    101.592 ? 0 0
    96.053 ? 0 0
    108.212 ? 0 0
    96.824 ? 0 0
    87.022 ? 0 0
    91.584 ? 0 0
    100.976 ? 0 0
    106.779 ? 0 0
    108.415 ? 0 0
    107.779 ? 0 0
    102.604 ? 0 0
    97.445 ? 0 0
    99.741 ? 0 0
    100.643 ? 0 0
    101.02 ? 0 0
    94.208 ? 0 0
    97.853 ? 0 0
    96.457 ? 0 0
    105.3 ? 0 0
    92.598 ? 0 0
    95.187 ? 0 0
    105.896 ? 0 0
    105.042 ? 0 0
    101.034 ? 0 0
    103.482 ? 0 0
    95.711 ? 0 0
    92.779 ? 0 0
    89.23 ? 0 0
    87.611 ? 0 0
    94.893 ? 0 0
    92.461 ? 0 0
    93.299 ? 0 0
    96.659 ? 0 0
    83.654 ? 0 0
    95.792 ? 0 0
    100.267 ? 0 0
    91.255 ? 0 0
    92.487 ? 0 0
    98.888 ? 0 0
    91.859 ? 0 0
    89.667 ? 0 0
    89.15 ? 0 0
    86.307 ? 0 0
    92.461 ? 0 0
    85.724 ? 0 0
    101.602 ? 0 0
    107.959 ? 0 0
    94.555 ? 0 0
    96.146 ? 0 0
    95.761 ? 0 0
    94.008 ? 0 0
    97.136 ? 0 0
    86.252 ? 0 0
    94.792 ? 0 0
    92.723 ? 0 0
    97.204 ? 0 0
    98.031 ? 0 0
    88.269 ? 0 0
    93.392 ? 0 0
    93.895 ? 0 0
    94.989 ? 0 0
    94.165 ? 0 0
    88.404 ? 0 0
    90 ? 0 0
    86.784 ? 0 0
    86.294 ? 0 0
    90.919 ? 0 0
    93.58 ? 0 0
    94.741 ? 0 0
    96.332 ? 0 0
    99.189 ? 0 0
    99.841 ? 0 0
    91.091 ? 0 0
    93.891 ? 0 0
    97.824 ? 0 0
    91.934 ? 0 0
    87.434 ? 0 0
    93.618 ? 0 0
    99.002 ? 0 0
    101.629 ? 0 0
    86.757 ? 0 0
    87.615 ? 0 0
    84.745 ? 0 0
    93.442 ? 0 0
    95.871 ? 0 0
    85.608 ? 0 0
    74.338 ? 0 0
    86.561 ? 0 0
    89.826 ? 0 0
    91.995 ? 0 0
    92.081 ? 0 0
    93.423 ? 0 0
    101.852 ? 0 0
    92.236 ? 0 0
    82.508 ? 0 0
    90.834 ? 0 0
    88.599 ? 0 0
    89.693 ? 0 0
    88.445 ? 0 0
    86.988 ? 0 0
    104.564 ? 0 0
    99.064 ? 0 0
    95.139 ? 0 0
    93.69 ? 0 0
    85.047 ? 0 0
    84.451 ? 0 0
    87.915 ? 0 0
    84.823 ? 0 0
    88.427 ? 0 0
    92.614 ? 0 0
    89.694 ? 0 0
    94.698 ? 0 0
    87.655 ? 0 0
    87.182 ? 0 0
    88.746 ? 0 0
    86.375 ? 0 0
    87.01 ? 0 0
    86.832 ? 0 0
    80.287 ? 0 0
    84.241 ? 0 0
    80.997 ? 0 0
    85.087 ? 0 0
    85.495 ? 0 0
    85.469 ? 0 0
    79.077 ? 0 0
    85.04 ? 0 0
    93.102 ? 0 0
    83.961 ? 0 0
    88.025 ? 0 0
    90.771 ? 0 0
    85.461 ? 0 0
    78.61 ? 0 0
    73.726 ? 0 0
    80.298 ? 0 0
    81.591 ? 0 0
    90.771 ? 0 0
    89.626 ? 0 0
    84.574 ? 0 0
    79.865 ? 0 0
    80.643 ? 0 0
    87.436 ? 0 0
    89.765 ? 0 0
    86.765 ? 0 0
    87.106 ? 0 0
    85.664 ? 0 0
    91.437 ? 0 0
    82.526 ? 0 0
    86.092 ? 0 0
    88.777 ? 0 0
    80.315 ? 0 0
    79.856 ? 0 0
    84.596 ? 0 0
    82.839 ? 0 0
    89.988 ? 0 0
    83.749 ? 0 0
    93.994 ? 0 0
    94.309 ? 0 0
    91.111 ? 0 0
    87.735 ? 0 0
    83.962 ? 0 0
    89.455 ? 0 0
    87.843 ? 0 0
    83.485 ? 0 0
    84.802 ? 0 0
    72.734 ? 0 0
    76.636 ? 0 0
    81.091 ? 0 0
    80.694 ? 0 0
    87.686 ? 0 0
    92.589 ? 0 0
    92.404 ? 0 0
    77.762 ? 0 0
    75.376 ? 0 0
    75.146 ? 0 0
    76.14 ? 0 0
    84.184 ? 0 0
    77.103 ? 0 0
    69.071 ? 0 0
    79.504 ? 0 0
    87.858 ? 0 0
    85.341 ? 0 0
    79.84 ? 0 0
    76.314 ? 0 0
    74.954 ? 0 0
    74.501 ? 0 0
    74.504 ? 0 0
    74.536 ? 0 0
    82.583 ? 0 0
    78.006 ? 0 0
    73.523 ? 0 0
    85.722 ? 0 0
    85.053 ? 0 0
    82.856 ? 0 0
    77.815 ? 0 0
    77.729 ? 0 0
    84.637 ? 0 0
    85.481 ? 0 0
    84.229 ? 0 0
    81.422 ? 0 0
    76.393 ? 0 0
    85.276 ? 0 0
    88.257 ? 0 0
    89.91 ? 0 0
    82.632 ? 0 0
    70.104 ? 0 0
    75.188 ? 0 0
    83.459 ? 0 0
    83.168 ? 0 0
    82.276 ? 0 0
    81.831 ? 0 0
    77.866 ? 0 0
    75.453 ? 0 0
    90.07 ? 0 0
    86.305 ? 0 0
    75.961 ? 0 0
    81.007 ? 0 0
    75.965 ? 0 0
    81.121 ? 0 0
    86.2 ? 0 0
    85.036 ? 0 0
    74.858 ? 0 0
    73.671 ? 0 0
    76.832 ? 0 0
    70.342 ? 0 0
    71.34 ? 0 0
    74.883 ? 0 0
    74.158 ? 0 0
    69.644 ? 0 0
    78.8 ? 0 0
    83.627 ? 0 0
    81.947 ? 0 0
    74.155 ? 0 0
    72.279 ? 0 0
    68.147 ? 0 0
    71.481 ? 0 0
    79.447 ? 0 0
    77.076 ? 0 0
    71.288 ? 0 0
    68.27 ? 0 0
    74.177 ? 0 0
    71.556 ? 0 0
    72.655 ? 0 0
    70.2 ? 0 0
    67.953 ? 0 0
    76.708 ? 0 0
    88.272 ? 0 0
    89.167 ? 0 0
    78.54 ? 0 0
    74.722 ? 0 0
    80.711 ? 0 0
    76.446 ? 0 0
    77.618 ? 0 0
    81.54 ? 0 0
    80.284 ? 0 0
    71.53 ? 0 0
    72.697 ? 0 0
    83.087 ? 0 0
    75.531 ? 0 0
    75.436 ? 0 0
    77.481 ? 0 0
    72.885 ? 0 0
    76.268 ? 0 0
    76.992 ? 0 0
    79.02 ? 0 0
    82.551 ? 0 0
    78.968 ? 0 0
    77.752 ? 0 0
    76.335 ? 0 0
    77.902 ? 0 0
    77.521 ? 0 0
    70.166 ? 0 0
    66.594 ? 0 0
    66.331 ? 0 0
    78.277 ? 0 0
    84.57 ? 0 0
    86.28 ? 0 0
    76.617 ? 0 0
    69.45 ? 0 0
    72.613 ? 0 0
    79.15 ? 0 0
    72.698 ? 0 0
    72.908 ? 0 0
    77.488 ? 0 0
    74.248 ? 0 0
    76.537 ? 0 0
    81.152 ? 0 0
    83.447 ? 0 0
    78.858 ? 0 0
    75.698 ? 0 0
    78.637 ? 0 0
    75.693 ? 0 0
    73.945 ? 0 0
    76.098 ? 0 0
    72.012 ? 0 0
    70.307 ? 0 0
    73.382 ? 0 0
    79.869 ? 0 0
    81.207 ? 0 0
    81.354 ? 0 0
    84.522 ? 0 0
    84.028 ? 0 0
    82.056 ? 0 0
    79.974 ? 0 0
    76.768 ? 0 0
    75.265 ? 0 0
    75.885 ? 0 0
    80.378 ? 0 0
    84.237 ? 0 0
    75.98 ? 0 0
    71.926 ? 0 0
    69.77 ? 0 0
    68.728 ? 0 0
    76.557 ? 0 0
    82.771 ? 0 0
    77.101 ? 0 0
    73.595 ? 0 0
    76.405 ? 0 0
    77.477 ? 0 0
    77.904 ? 0 0
    81.03 ? 0 0
    77.235 ? 0 0
    77.842 ? 0 0
    79.566 ? 0 0
    79.882 ? 0 0
    72.566 ? 0 0
    68.024 ? 0 0
    72.687 ? 0 0
    69.063 ? 0 0
    67.752 ? 0 0
    69.521 ? 0 0
    67.505 ? 0 0
    66.381 ? 0 0
    73.721 ? 0 0
    74.024 ? 0 0
    79.45 ? 0 0
    76.427 ? 0 0
    63.936 ? 0 0
    65.761 ? 0 0
    69.742 ? 0 0
    71.915 ? 0 0
    78.085 ? 0 0
    77.73 ? 0 0
    79.024 ? 0 0
    78.052 ? 0 0
    73.402 ? 0 0
    66.383 ? 0 0
    76.758 ? 0 0
    73.764 ? 0 0
    67.985 ? 0 0
    66.147 ? 0 0
    77.06 ? 0 0
    82.424 ? 0 0
    79.638 ? 0 0
    68.904 ? 0 0
    69.656 ? 0 0
    76.03 ? 0 0
    77.524 ? 0 0
    74.304 ? 0 0
    71.64 ? 0 0
    72.063 ? 0 0
    78.223 ? 0 0
    80.44 ? 0 0
    78.19 ? 0 0
    71.778 ? 0 0
    71.887 ? 0 0
    78.431 ? 0 0
    76.666 ? 0 0
    74.769 ? 0 0
    74.955 ? 0 0
    78.819 ? 0 0
    74.44 ? 0 0
    72.395 ? 0 0
    76.879 ? 0 0
    75.297 ? 0 0
    67.243 ? 0 0
    69.582 ? 0 0
    70.077 ? 0 0
    76.955 ? 0 0
    72.99 ? 0 0
    64.116 ? 0 0
    67.52 ? 0 0
    68.327 ? 0 0
    72.602 ? 0 0
    74.675 ? 0 0
    74.583 ? 0 0
    71.539 ? 0 0
    68.257 ? 0 0
    70.746 ? 0 0
    72.539 ? 0 0
    72.218 ? 0 0
    71.29 ? 0 0
    72.092 ? 0 0
    70.68 ? 0 0
    67.136 ? 0 0
    68.641 ? 0 0
    71.431 ? 0 0
    69.319 ? 0 0
    71.276 ? 0 0
    73.149 ? 0 0
    76.158 ? 0 0
    67.884 ? 0 0
    66.598 ? 0 0
    69.992 ? 0 0
    79.662 ? 0 0
    79.182 ? 0 0
    76.212 ? 0 0
    74.682 ? 0 0
    70.496 ? 0 0
    71.747 ? 0 0
    67.858 ? 0 0
    67.296 ? 0 0
    63.42 ? 0 0
    64.919 ? 0 0
    65.793 ? 0 0
    67.446 ? 0 0
    67.916 ? 0 0
    68.282 ? 0 0
    71.06 ? 0 0
    69.402 ? 0 0
    69.505 ? 0 0
    71.774 ? 0 0
    68.617 ? 0 0
    67.378 ? 0 0
    76.534 ? 0 0
    73.095 ? 0 0
    75.104 ? 0 0
    75.883 ? 0 0
    77.459 ? 0 0
    81.194 ? 0 0
    79.534 ? 0 0
    77.26 ? 0 0
    69.193 ? 0 0
    66.896 ? 0 0
    66.367 ? 0 0
    62.09 ? 0 0
    66.299 ? 0 0
    70.818 ? 0 0
    71.56 ? 0 0
    77.51 ? 0 0
    77.768 ? 0 0
    73.646 ? 0 0
    74.582 ? 0 0
    75.927 ? 0 0
    68.781 ? 0 0
    69.665 ? 0 0
    70.706 ? 0 0
    69.227 ? 0 0
    68.477 ? 0 0
    71.457 ? 0 0
    77.967 ? 0 0
    77.248 ? 0 0
    73.148 ? 0 0
    79.472 ? 0 0
    80.568 ? 0 0
    74.869 ? 0 0
    75.517 ? 0 0
    76.184 ? 0 0
    69.597 ? 0 0
    68.909 ? 0 0
    71.511 ? 0 0
    74.004 ? 0 0
    82.624 ? 0 0
    75.807 ? 0 0
    71.263 ? 0 0
    74.739 ? 0 0
    72.605 ? 0 0
    72.436 ? 0 0
    71.766 ? 0 0
    77.071 ? 0 0
    76.479 ? 0 0
    75.312 ? 0 0
    78.19 ? 0 0
    80.212 ? 0 0
    72.613 ? 0 0
    70.475 ? 0 0
    70.523 ? 0 0
    76.99 ? 0 0
    77.612 ? 0 0
    73.874 ? 0 0
    71.565 ? 0 0
    70.442 ? 0 0
    71.188 ? 0 0
    76.479 ? 0 0
    73.826 ? 0 0
    73.5 ? 0 0
    69.433 ? 0 0
    66.083 ? 0 0
    82.629 ? 0 0
    82.136 ? 0 0
    77.055 ? 0 0
    74.406 ? 0 0
    73.816 ? 0 0
    70.9 ? 0 0
    75.64 ? 0 0
    72.223 ? 0 0
    68.773 ? 0 0
    71.16 ? 0 0
    73.498 ? 0 0
    78.014 ? 0 0
    84.504 ? 0 0
    80.118 ? 0 0
    76.002 ? 0 0
    75.112 ? 0 0
    78.509 ? 0 0
    82.341 ? 0 0
    85.789 ? 0 0
    85.286 ? 0 0
    91.79 ? 0 0
    93.312 ? 0 0
    87.176 ? 0 0
    86.049 ? 0 0
    96.586 ? 0 0
    100.678 ? 0 0
    112.332 ? 0 0
    117.966 ? 0 0
    109.032 ? 0 0
    107.543 ? 0 0
    109.288 ? 0 0
    103.112 ? 0 0
    112.666 ? 0 0
    114.225 ? 0 0
    112.164 ? 0 0
    104.907 ? 0 0
    97.445 ? 0 0
    83.964 ? 0 0
    77.716 ? 0 0
    84.138 ? 0 0
    77.665 ? 0 0
    76.296 ? 0 0
    82.423 ? 0 0
    87.904 ? 0 0
    80.96 ? 0 0
    79.339 ? 0 0
    79.897 ? 0 0
    75.584 ? 0 0
    76.872 ? 0 0
    69.721 ? 0 0
    72.903 ? 0 0
    72.69 ? 0 0
    73.825 ? 0 0
    70.043 ? 0 0
    73.287 ? 0 0
    70.96 ? 0 0
    74.417 ? 0 0
    80.255 ? 0 0
    82.401 ? 0 0
    70.643 ? 0 0
    74.357 ? 0 0
    76.326 ? 0 0
    72.026 ? 0 0
    76.543 ? 0 0
    71.227 ? 0 0
    70.905 ? 0 0
    76.586 ? 0 0
    76.174 ? 0 0
    73.704 ? 0 0
    86.379 ? 0 0
    89.953 ? 0 0
    82.946 ? 0 0
    87.437 ? 0 0
    86.55 ? 0 0
    80.024 ? 0 0
    72.125 ? 0 0
    64.357 ? 0 0
    70.404 ? 0 0
    74.395 ? 0 0
    71.507 ? 0 0
    70.715 ? 0 0
    70.76 ? 0 0
    70.414 ? 0 0
    78.303 ? 0 0
    76.988 ? 0 0
    75.899 ? 0 0
    75.592 ? 0 0
    73.295 ? 0 0
    74.359 ? 0 0
    75.974 ? 0 0
    67.998 ? 0 0
    64.669 ? 0 0
    67.433 ? 0 0
    70.247 ? 0 0
    78.106 ? 0 0
    77.95 ? 0 0
    79.787 ? 0 0
    74.8 ? 0 0
    82.296 ? 0 0
    76.716 ? 0 0
    73.393 ? 0 0
    75.12 ? 0 0
    77.184 ? 0 0
    79.428 ? 0 0
    79.443 ? 0 0
    85.175 ? 0 0
    77.217 ? 0 0
    79.766 ? 0 0
    77.095 ? 0 0
    76.408 ? 0 0
    79.152 ? 0 0
    81.032 ? 0 0
    80.692 ? 0 0
    75.731 ? 0 0
    75.017 ? 0 0
    73.163 ? 0 0
    73.498 ? 0 0
    79.452 ? 0 0
    79.46 ? 0 0
    79.391 ? 0 0
    76.962 ? 0 0
    77.791 ? 0 0
    73.68 ? 0 0
    78.995 ? 0 0
    73.431 ? 0 0
    82.162 ? 0 0
    80.04 ? 0 0
    81.362 ? 0 0
    78.537 ? 0 0
    80.021 ? 0 0
    80.52 ? 0 0
    74.122 ? 0 0
    77.236 ? 0 0
    72.988 ? 0 0
    76.919 ? 0 0
    71.244 ? 0 0
    73.395 ? 0 0
    81.922 ? 0 0
    78.051 ? 0 0
    74.454 ? 0 0
    73.392 ? 0 0
    74.804 ? 0 0
    82.405 ? 0 0
    82.499 ? 0 0
    78.829 ? 0 0
    75.644 ? 0 0
    76.513 ? 0 0
    82.458 ? 0 0
    82.921 ? 0 0
    75.572 ? 0 0
    80.686 ? 0 0
    83.878 ? 0 0
    92.947 ? 0 0
    93.975 ? 0 0
    84.597 ? 0 0
    75.859 ? 0 0
    87.648 ? 0 0
    82.512 ? 0 0
    83.375 ? 0 0
    88.921 ? 0 0
    85.891 ? 0 0
    84.153 ? 0 0
    88.187 ? 0 0
    85.051 ? 0 0
    82.196 ? 0 0
    83.147 ? 0 0
    85.796 ? 0 0
    84.338 ? 0 0
    91.502 ? 0 0
    99.23 ? 0 0
    90.424 ? 0 0
    86.311 ? 0 0
    80.838 ? 0 0
    80.255 ? 0 0
    77.147 ? 0 0
    86.464 ? 0 0
    77.947 ? 0 0
    79.896 ? 0 0
    80.689 ? 0 0
    76.952 ? 0 0
    75.424 ? 0 0
    78.535 ? 0 0
    84.639 ? 0 0
    93.282 ? 0 0
    90.641 ? 0 0
    86.628 ? 0 0
    82.026 ? 0 0
    83.547 ? 0 0
    75.752 ? 0 0
    83.484 ? 0 0
    90.689 ? 0 0
    80.908 ? 0 0
    80.685 ? 0 0
    78.337 ? 0 0
    82.349 ? 0 0
    79.872 ? 0 0
    86.821 ? 0 0
    91.548 ? 0 0
    78.878 ? 0 0
    80.509 ? 0 0
    80.251 ? 0 0
    84.14 ? 0 0
    84.991 ? 0 0
    84.088 ? 0 0
    82.117 ? 0 0
    72.765 ? 0 0
    81.299 ? 0 0
    90.437 ? 0 0
    83.629 ? 0 0
    82.365 ? 0 0
    90.794 ? 0 0
    88.38 ? 0 0
    88.174 ? 0 0
    88.477 ? 0 0
    83.969 ? 0 0
    79.539 ? 0 0
    80.664 ? 0 0
    84.678 ? 0 0
    86.727 ? 0 0
    81.363 ? 0 0
    80.079 ? 0 0
    81.357 ? 0 0
    92.929 ? 0 0
    97.318 ? 0 0
    94.327 ? 0 0
    84.83 ? 0 0
    90.306 ? 0 0
    81.117 ? 0 0
    73.573 ? 0 0
    84.455 ? 0 0
    86.068 ? 0 0
    79.938 ? 0 0
    76.796 ? 0 0
    86.288 ? 0 0
    87.363 ? 0 0
    84.107 ? 0 0
    88.722 ? 0 0
    87.833 ? 0 0
    82.268 ? 0 0
    81.722 ? 0 0
    81.512 ? 0 0
    85.542 ? 0 0
    83.46 ? 0 0
    91.942 ? 0 0
    78.46 ? 0 0
    74.009 ? 0 0
    73.709 ? 0 0
    77.229 ? 0 0
    84.715 ? 0 0
    83.352 ? 0 0
    76.419 ? 0 0
    78.103 ? 0 0
    79.219 ? 0 0
    83.807 ? 0 0
    85.989 ? 0 0
    93.269 ? 0 0
    84.939 ? 0 0
    79.944 ? 0 0
    79.312 ? 0 0
    76.712 ? 0 0
    75.152 ? 0 0
    70.751 ? 0 0
    81.494 ? 0 0
    76.6 ? 0 0
    72.163 ? 0 0
    83.8 ? 0 0
    86.336 ? 0 0
    84.387 ? 0 0
    78.563 ? 0 0
    77.197 ? 0 0
    77.369 ? 0 0
    80.168 ? 0 0
    82.371 ? 0 0
    75.817 ? 0 0
    79.234 ? 0 0
    80.389 ? 0 0
    78.465 ? 0 0
    76.733 ? 0 0
    79.943 ? 0 0
    78.958 ? 0 0
    89.918 ? 0 0
    93.277 ? 0 0
    89.591 ? 0 0
    84.927 ? 0 0
    71.241 ? 0 0
    75.165 ? 0 0
    67.517 ? 0 0
    65.499 ? 0 0
    77.97 ? 0 0
    77.481 ? 0 0
    67.731 ? 0 0
    82.483 ? 0 0
    78.417 ? 0 0
    75.694 ? 0 0
    77.161 ? 0 0
    69.499 ? 0 0
    65.756 ? 0 0
    68.83 ? 0 0
    71.389 ? 0 0
    77.999 ? 0 0
    75.767 ? 0 0
    71.486 ? 0 0
    68.271 ? 0 0
    74.281 ? 0 0
    77.212 ? 0 0
    72.18 ? 0 0
    81.373 ? 0 0
    80.865 ? 0 0
    78.757 ? 0 0
    72.782 ? 0 0
    77.827 ? 0 0
    78.382 ? 0 0
    78.952 ? 0 0
    73.997 ? 0 0
    73.274 ? 0 0
    77.6 ? 0 0
    74.154 ? 0 0
    79.761 ? 0 0
    84.957 ? 0 0
    81.126 ? 0 0
    79.107 ? 0 0
    76.406 ? 0 0
    73.44 ? 0 0
    75.217 ? 0 0
    69.623 ? 0 0
    74.123 ? 0 0
    80.92 ? 0 0
    89.147 ? 0 0
    74.774 ? 0 0
    69.023 ? 0 0
    76.114 ? 0 0
    70.823 ? 0 0
    70.721 ? 0 0
    66.571 ? 0 0
    64.446 ? 0 0
    62.776 ? 0 0
    70.997 ? 0 0
    69.022 ? 0 0
    69.351 ? 0 0
    64.8 ? 0 0
    69.822 ? 0 0
    67.864 ? 0 0
    71.094 ? 0 0
    74.659 ? 0 0
    68.831 ? 0 0
    63.988 ? 0 0
    73.225 ? 0 0
    67.559 ? 0 0
    68.64 ? 0 0
    71.563 ? 0 0
    69.638 ? 0 0
    71.195 ? 0 0
    70.065 ? 0 0
    65.701 ? 0 0
    67.576 ? 0 0
    69.053 ? 0 0
    66.791 ? 0 0
    68.332 ? 0 0
    68.731 ? 0 0
    68.948 ? 0 0
    69.096 ? 0 0
    73.156 ? 0 0
    69.372 ? 0 0
    72.662 ? 0 0
    72.534 ? 0 0
    68.199 ? 0 0
    75.543 ? 0 0
    70.87 ? 0 0
    61.389 ? 0 0
    67.698 ? 0 0
    76.878 ? 0 0
    73.898 ? 0 0
    72.378 ? 0 0
    70.022 ? 0 0
    75.674 ? 0 0
    82.475 ? 0 0
    79.046 ? 0 0
    69.973 ? 0 0
    70.255 ? 0 0
    68.562 ? 0 0
    66.217 ? 0 0
    67.573 ? 0 0
    71.049 ? 0 0
    64.73 ? 0 0
    63.566 ? 0 0
    71.448 ? 0 0
    69.85 ? 0 0
    62.543 ? 0 0
    62.717 ? 0 0
    68.008 ? 0 0
    66.094 ? 0 0
    60.78 ? 0 0
    62.465 ? 0 0
    67.051 ? 0 0
    68.106 ? 0 0
    71.16 ? 0 0
    64.297 ? 0 0
    65.21 ? 0 0
    68.303 ? 0 0
    61.372 ? 0 0
    57.44 ? 0 0
    59.441 ? 0 0
    59.353 ? 0 0
    59.83 ? 0 0
    62.773 ? 0 0
    64.323 ? 0 0
    68.964 ? 0 0
    72.919 ? 0 0
    66.862 ? 0 0
    58.911 ? 0 0
    60.062 ? 0 0
    65.496 ? 0 0
    69.394 ? 0 0
    67.887 ? 0 0
    62.409 ? 0 0
    65.868 ? 0 0
    67.351 ? 0 0
    65.518 ? 0 0
    64.456 ? 0 0
    68.661 ? 0 0
    67.394 ? 0 0
    65.542 ? 0 0
    59.785 ? 0 0
    65.739 ? 0 0
    65.786 ? 0 0
    61.666 ? 0 0
    59.897 ? 0 0
    70.062 ? 0 0
    67.686 ? 0 0
    67.91 ? 0 0
    70.307 ? 0 0
    66.101 ? 0 0
    65.797 ? 0 0
    66.092 ? 0 0
    65.891 ? 0 0
    61.168 ? 0 0
    56.807 ? 0 0
    58.216 ? 0 0
    64.642 ? 0 0
    61.551 ? 0 0
    56.848 ? 0 0
    57.868 ? 0 0
    55.692 ? 0 0
    49.257 ? 0 0
    56.817 ? 0 0
    59.375 ? 0 0
    64.902 ? 0 0
    60.733 ? 0 0
    60.708 ? 0 0
    59.943 ? 0 0
    61.441 ? 0 0
    59.931 ? 0 0
    59.987 ? 0 0
    59.171 ? 0 0
    58.607 ? 0 0
    55.807 ? 0 0
    56.971 ? 0 0
    58.684 ? 0 0
    60.442 ? 0 0
    62.769 ? 0 0
    55.448 ? 0 0
    52.072 ? 0 0
    58.626 ? 0 0
    61.62 ? 0 0
    64.858 ? 0 0
    62.624 ? 0 0
    60.967 ? 0 0
    60.776 ? 0 0
    59.997 ? 0 0
    62.014 ? 0 0
    57.444 ? 0 0
    52.665 ? 0 0
    57.744 ? 0 0
    58.709 ? 0 0
    62.768 ? 0 0
    59.852 ? 0 0
    56.404 ? 0 0
    58.231 ? 0 0
    60.47 ? 0 0
    62.634 ? 0 0
    69.288 ? 0 0
    63.641 ? 0 0
    56.299 ? 0 0
    59.409 ? 57.479379 57.65726
    58.917 ? 57.45932 57.637605
    56.486 ? 57.439273 57.617964
    57.16 ? 57.419239 57.598336
    56.14 ? 57.399216 57.578722
    61.851 ? 57.379207 57.559122
    62.652 ? 57.359209 57.539536
    56.051 ? 57.339223 57.519963
    56.572 ? 57.31925 57.500404
    57.893 ? 57.299289 57.480858
    60.788 ? 57.279341 57.461326
    59.041 ? 57.259404 57.441808
    58.905 ? 57.23948 57.422304
    59.503 ? 57.219568 57.402814
    56.446 ? 57.199669 57.383337
    54.287 ? 57.179781 57.363874
    63.308 ? 57.159906 57.344424
    66.468 ? 57.140043 57.324989
    63.093 ? 57.120193 57.305567
    58.478 ? 57.100355 57.286159
    56.904 ? 57.080528 57.266765
    57.019 ? 57.060715 57.247384
    58.01 ? 57.040913 57.228017
    59.679 ? 57.021124 57.208665
    64.376 ? 57.001347 57.189326
    58.349 ? 56.981582 57.17
    58.379 ? 56.961829 57.150689
    60.344 ? 56.942089 57.131391
    56.908 ? 56.922361 57.112107
    58.355 ? 56.902645 57.092838
    58.487 ? 56.882941 57.073582
    54.756 ? 56.86325 57.054339
    55.907 ? 56.843571 57.035111
    52.414 ? 56.823904 57.015897
    56.197 ? 56.80425 56.996696
    59.201 ? 56.784607 56.977509
    54.157 ? 56.764977 56.958336
    56.528 ? 56.74536 56.939178
    57.708 ? 56.725754 56.920033
    62.049 ? 56.706161 56.900902
    63.459 ? 56.68658 56.881784
    62.724 ? 56.667011 56.862681
    64.769 ? 56.647454 56.843592
    63.612 ? 56.62791 56.824517
    60.235 ? 56.608378 56.805455
    54.059 ? 56.588858 56.786408
    51.418 ? 56.56935 56.767375
    58.671 ? 56.549855 56.748355
    60.89 ? 56.530372 56.72935
    60.6 ? 56.510901 56.710359
    56.295 ? 56.491442 56.691381
    58.185 ? 56.471996 56.672418
    62.835 ? 56.452562 56.653468
    63.482 ? 56.43314 56.634533
    62.169 ? 56.41373 56.615612
    66.855 ? 56.394333 56.596705
    66.241 ? 56.374948 56.577812
    55.909 ? 56.355575 56.558933
    53.229 ? 56.336214 56.540068
    60.558 ? 56.316866 56.521217
    61.732 ? 56.29753 56.50238
    62.995 ? 56.278206 56.483558
    57.141 ? 56.258894 56.464749
    54.071 ? 56.239595 56.445955
    57.287 ? 56.220308 56.427175
    60.565 ? 56.201033 56.408409
    57.404 ? 56.18177 56.389657
    52.187 ? 56.16252 56.370919
    56.332 ? 56.143281 56.352195
    55.788 ? 56.124056 56.333486
    55.177 ? 56.104842 56.314791
    47.376 ? 56.08564 56.29611
    54.503 ? 56.066451 56.277443
    53.509 ? 56.047274 56.258791
    56.708 ? 56.02811 56.240153
    57.464 ? 56.008957 56.221529
    58.811 ? 55.989817 56.202919
    55.675 ? 55.970689 56.184324
    54.396 ? 55.951573 56.165743
    54.123 ? 55.93247 56.147176
    57.031 ? 55.913379 56.128623
    60.752 ? 55.8943 56.110085
    60.707 ? 55.875233 56.091561
    60.023 ? 55.856178 56.073052
    56.855 ? 55.837136 56.054556
    51.8 ? 55.818106 56.036076
    48.074 ? 55.799089 56.017609
    52.399 ? 55.780083 55.999157
    52.153 ? 55.76109 55.980719
    52.037 ? 55.742109 55.962296
    59.339 ? 55.72314 55.943888
    55.503 ? 55.704184 55.925493
    48.548 ? 55.685239 55.907113
    55.854 ? 55.666308 55.888748
    60.166 ? 55.647388 55.870397
    62.269 ? 55.62848 55.85206
    59.453 ? 55.609585 55.833738
    57.267 ? 55.590702 55.815431
    59.264 ? 55.571831 55.797138
    56.956 ? 55.552973 55.778859
    54.895 ? 55.534127 55.760596
    54.821 ? 55.515293 55.742346
    57.55 ? 55.496471 55.724112
    56.029 ? 55.477662 55.705892
    55.284 ? 55.458865 55.687686
    58.411 ? 55.44008 55.669495
    59.092 ? 55.421307 55.651319
    57.263 ? 55.402547 55.633157
    57.308 ? 55.383798 55.61501
    53.648 ? 55.365063 55.596878
    59.438 ? 55.346339 55.57876
    60.152 ? 55.327628 55.560657
    57.315 ? 55.308928 55.542569
    61.796 ? 55.290242 55.524495
    59.615 ? 55.271567 55.506436
    52.064 ? 55.252905 55.488392
    51.477 ? 55.234255 55.470363
    55.375 ? 55.215617 55.452348
    53.495 ? 55.196991 55.434349
    55.677 ? 55.178378 55.416364
    58.475 ? 55.159777 55.398394
    56.286 ? 55.141188 55.380439
    55.246 ? 55.122612 55.362498
    52.056 ? 55.104048 55.344573
    52.623 ? 55.085496 55.326662
    52.678 ? 55.066956 55.308766
    51.182 ? 55.048429 55.290885
    52.057 ? 55.029913 55.273019
    54.254 ? 55.011411 55.255169
    57.314 ? 54.99292 55.237333
    58.042 ? 54.974442 55.219512
    60.248 ? 54.955976 55.201706
    58.229 ? 54.937522 55.183915
    53.277 ? 54.91908 55.166139
    44.971 ? 54.900651 55.148378
    50.238 ? 54.882234 55.130632
    55.717 ? 54.86383 55.112901
    56.114 ? 54.845437 55.095185
    56.544 ? 54.827057 55.077485
    57.735 ? 54.808689 55.059799
    56.199 ? 54.790334 55.042129
    54.048 ? 54.77199 55.024474
    53.822 ? 54.75366 55.006834
    50.074 ? 54.735341 54.989209
    50.398 ? 54.717034 54.9716
    51.589 ? 54.69874 54.954006
    54.141 ? 54.680458 54.936426
    56.669 ? 54.662189 54.918863
    60.701 ? 54.643932 54.901314
    55.654 ? 54.625687 54.883781
    52.406 ? 54.607454 54.866263
    50.955 ? 54.589233 54.848761
    53.576 ? 54.571025 54.831274
    55.358 ? 54.552829 54.813802
    58.981 ? 54.534646 54.796345
    57.383 ? 54.516475 54.778905
    49.777 ? 54.498316 54.761479
    52.738 ? 54.480169 54.744069
    53.032 ? 54.462035 54.726675
    48.789 ? 54.443913 54.709296
    46.681 ? 54.425803 54.691932
    53.278 ? 54.407706 54.674584
    56.287 ? 54.38962 54.657252
    56.135 ? 54.371547 54.639935
    52.466 ? 54.353487 54.622634
    56.992 ? 54.335439 54.605348
    57.049 ? 54.317403 54.588078
    52.172 ? 54.299379 54.570824
    53.54 ? 54.281368 54.553585
    56.976 ? 54.263369 54.536363
    57.817 ? 54.245382 54.519155
    55.609 ? 54.227408 54.501964
    49.057 ? 54.209446 54.484789
    47.152 ? 54.191496 54.467629
    50.955 ? 54.173559 54.450485
    58.699 ? 54.155633 54.433357
    52.631 ? 54.137721 54.416244
    55.246 ? 54.11982 54.399148
    63.919 ? 54.101932 54.382068
    62.618 ? 54.084056 54.365003
    54.238 ? 54.066193 54.347955
    49.866 ? 54.048342 54.330922
    50.881 ? 54.030503 54.313906
    53.156 ? 54.012676 54.296905
    55.557 ? 53.994862 54.279921
    56.138 ? 53.97706 54.262952
    52.232 ? 53.959271 54.246
    49.312 ? 53.941493 54.229064
    50.179 ? 53.923729 54.212144
    53.221 ? 53.905976 54.19524
    55.454 ? 53.888236 54.178353
    57.057 ? 53.870508 54.161482
    56.506 ? 53.852793 54.144627
    51.578 ? 53.835089 54.127788
    53.78 ? 53.817399 54.110965
    52.012 ? 53.79972 54.094159
    50.931 ? 53.782054 54.07737
    52.717 ? 53.7644 54.060596
    56.266 ? 53.746759 54.043839
    57.826 ? 53.72913 54.027099
    54.349 ? 53.711513 54.010375
    51.054 ? 53.693909 53.993668
    53.239 ? 53.676317 53.976977
    51.697 ? 53.658737 53.960302
    50.579 ? 53.64117 53.943645
    49.74 ? 53.623615 53.927004
    53.235 ? 53.606072 53.910379
    49.507 ? 53.588542 53.893771
    53.271 ? 53.571024 53.87718
    49.902 ? 53.553519 53.860606
    46.872 ? 53.536026 53.844049
    46.847 ? 53.518545 53.827508
    49.632 ? 53.501077 53.810984
    55.819 ? 53.483621 53.794477
    49.483 ? 53.466177 53.777987
    50.95 ? 53.448746 53.761514
    55.254 ? 53.431327 53.745058
    51.756 ? 53.413921 53.728618
    46.639 ? 53.396527 53.712196
    45.244 ? 53.379145 53.695791
    48.394 ? 53.361776 53.679403
    50.028 ? 53.344419 53.663032
    54.212 ? 53.327075 53.646679
    55.388 ? 53.309742 53.630342
    52.382 ? 53.292423 53.614023
    51.093 ? 53.275115 53.597721
    60.185 ? 53.257821 53.581436
    58.868 ? 53.240538 53.565169
    52.311 ? 53.223268 53.548919
    54.454 ? 53.20601 53.532686
    51.925 ? 53.188765 53.516471
    50.706 ? 53.171532 53.500273
    51.966 ? 53.154312 53.484093
    48.559 ? 53.137104 53.46793
    48.272 ? 53.119908 53.451785
    47.919 ? 53.102725 53.435658
    57.042 ? 53.085554 53.419548
    63.249 ? 53.068396 53.403456
    53.45 ? 53.05125 53.387382
    51.361 ? 53.034116 53.371326
    50.475 ? 53.016995 53.355287
    55.573 ? 52.999887 53.339266
    57.593 ? 52.98279 53.323263
    58.15 ? 52.965707 53.307278
    51.12 ? 52.948635 53.291311
    49.524 ? 52.931576 53.275362
    53.92 ? 52.91453 53.259432
    53.561 ? 52.897496 53.243519
    51.724 ? 52.880474 53.227624
    51.407 ? 52.863465 53.211748
    48.831 ? 52.846469 53.19589
    51.366 ? 52.829485 53.18005
    52.517 ? 52.812513 53.164228
    56.898 ? 52.795554 53.148425
    56.715 ? 52.778607 53.13264
    50.798 ? 52.761672 53.116874
    55.978 ? 52.744751 53.101127
    56.247 ? 52.727841 53.085397
    50.071 ? 52.710944 53.069687
    49.497 ? 52.69406 53.053995
    52.845 ? 52.677188 53.038322
    50.586 ? 52.660328 53.022667
    48.266 ? 52.643481 53.007031
    50.073 ? 52.626647 52.991414
    57.674 ? 52.609824 52.975816
    56.547 ? 52.593015 52.960237
    55.824 ? 52.576218 52.944677
    54.707 ? 52.559433 52.929137
    54.96 ? 52.542661 52.913614
    49.631 ? 52.525901 52.898112
    46.516 ? 52.509154 52.882628
    51.68 ? 52.49242 52.867164
    51.247 ? 52.475698 52.851719
    47.724 ? 52.458988 52.836293
    50.31 ? 52.442291 52.820887
    56.467 ? 52.425606 52.8055
    56.761 ? 52.408934 52.790133
    55.941 ? 52.392275 52.774786
    55.373 ? 52.375628 52.759457
    55.558 ? 52.358993 52.744149
    60.017 ? 52.342371 52.728861
    58.997 ? 52.325762 52.713592
    54.095 ? 52.309165 52.698343
    52.002 ? 52.292581 52.683114
    51.354 ? 52.276009 52.667905
    47.497 ? 52.25945 52.652716
    50.06 ? 52.242903 52.637548
    52.93 ? 52.226369 52.622399
    53.848 ? 52.209847 52.607271
    49.905 ? 52.193338 52.592163
    50.763 ? 52.176841 52.577075
    56.532 ? 52.160358 52.562008
    59.09 ? 52.143886 52.546961
    54.191 ? 52.127427 52.531935
    49.91 ? 52.110981 52.516929
    47.213 ? 52.094547 52.501944
    43.946 ? 52.078126 52.48698
    48.15 ? 52.061718 52.472037
    52.729 ? 52.045322 52.457114
    50.965 ? 52.028938 52.442213
    45.486 ? 52.012567 52.427332
    51.512 ? 51.996209 52.412473
    57.452 ? 51.979863 52.397635
    48.612 ? 51.963531 52.382818
    47.643 ? 51.94721 52.368022
    52.893 ? 51.930902 52.353248
    48.837 ? 51.914607 52.338496
    59.765 ? 51.898325 52.323765
    62.58 ? 51.882054 52.309055
    54.437 ? 51.865797 52.294368
    51.528 ? 51.849552 52.279702
    49.892 ? 51.83332 52.265057
    48.748 ? 51.8171 52.250435
    47.301 ? 51.800894 52.235835
    47.322 ? 51.784699 52.221257
    49.793 ? 51.768518 52.206701
    52.408 ? 51.752349 52.192168
    52.997 ? 51.736192 52.177657
    49.481 ? 51.720049 52.163168
    47.882 ? 51.703918 52.148702
    49.635 ? 51.687799 52.134258
    50.403 ? 51.671693 52.119837
    44.872 ? 51.6556 52.105439
    51.029 ? 51.63952 52.091064
    54.6 ? 51.623452 52.076712
    56.671 ? 51.607397 52.062383
    55.378 ? 51.591354 52.048077
    50.115 ? 51.575325 52.033794
    46.62 ? 51.559307 52.019535
    53.696 ? 51.543303 52.005299
    56.823 ? 51.527311 51.991087
    49.91 ? 51.511332 51.976898
    47.838 ? 51.495366 51.962733
    53.761 ? 51.479412 51.948592
    51.163 ? 51.463471 51.934475
    49.371 ? 51.447543 51.920382
    48.632 ? 51.431627 51.906314
    43.895 ? 51.415724 51.892269
    42.786 ? 51.399834 51.878249
    51.429 ? 51.383957 51.864253
    52.521 ? 51.368092 51.850282
    49.538 ? 51.35224 51.836336
    50.128 ? 51.336401 51.822414
    54.539 ? 51.320574 51.808518
    50.788 ? 51.304761 51.794646
    44.6 ? 51.288959 51.7808
    49.862 ? 51.273171 51.766979
    46.925 ? 51.257396 51.753183
    51.217 ? 51.241633 51.739413
    52.42 ? 51.225883 51.725668
    46.105 ? 51.210145 51.71195
    46.877 ? 51.194421 51.698257
    44.559 ? 51.178709 51.68459
    50.336 ? 51.16301 51.67095
    55.015 ? 51.147324 51.657335
    49.771 ? 51.13165 51.643748
    42.653 ? 51.11599 51.630186
    45.76 ? 51.100342 51.616652
    46.872 ? 51.084707 51.603144
    46.779 ? 51.069084 51.589663
    49.21 ? 51.053475 51.576209
    54.252 ? 51.037878 51.562783
    53.038 ? 51.022294 51.549384
    47.249 ? 51.006723 51.536012
    48.383 ? 50.991165 51.522669
    52.236 ? 50.975619 51.509353
    44.554 ? 50.960087 51.496065
    48.743 ? 50.944567 51.482805
    45.857 ? 50.92906 51.469573
    49.639 ? 50.913566 51.45637
    46.153 ? 50.898084 51.443196
    46.024 ? 50.882616 51.43005
    46.279 ? 50.867161 51.416934
    51.499 ? 50.851718 51.403846
    52.497 ? 50.836288 51.390788
    42.333 ? 50.820871 51.377759
    41.687 ? 50.805467 51.36476
    50.062 ? 50.790075 51.35179
    50.148 ? 50.774697 51.338851
    48.375 ? 50.759331 51.325941
    49.983 ? 50.743978 51.313062
    50.759 ? 50.728639 51.300685
    53.839 ? 50.713312 51.287868
    55.624 ? 50.697997 51.275081
    54.741 ? 50.682696 51.262326
    48.076 ? 50.667408 51.249603
    48.89 ? 50.652133 51.23691
    52.444 ? 50.63687 51.224249
    52.588 ? 50.621621 51.211621
    52.669 ? 50.606385 51.199024
    49.548 ? 50.591161 51.18646
    51.153 ? 50.57595 51.173928
    50.044 ? 50.560753 51.161429
    50.088 ? 50.545567 51.148963
    47.915 ? 50.530396 51.13653
    49.123 ? 50.515237 51.124131
    46.571 ? 50.500091 51.111765
    43.704 ? 50.484958 51.099433
    47.772 ? 50.469838 51.087135
    45.316 ? 50.454731 51.074871
    48.127 ? 50.439636 51.062643
    53.097 ? 50.424555 51.050449
    47.229 ? 50.409487 51.03829
    46.249 ? 50.394432 51.026166
    48.273 ? 50.37939 51.014078
    51.663 ? 50.364361 51.002026
    46.08 ? 50.349345 50.99001
    46.829 ? 50.334341 50.97803
    44.565 ? 50.319351 50.966087
    44.622 ? 50.304374 50.954181
    44.423 ? 50.28941 50.942313
    45.848 ? 50.274459 50.930481
    47.065 ? 50.259521 50.918688
    46.203 ? 50.244596 50.906932
    46.333 ? 50.229684 50.895216
    57.159 ? 50.214785 50.883538
    56.307 ? 50.199899 50.871899
    46.279 ? 50.185026 50.860299
    45.791 ? 50.170167 50.848739
    42.779 ? 50.15532 50.837219
    44.404 ? 50.140486 50.825739
    41.456 ? 50.125666 50.8143
    40.194 ? 50.110858 50.802902
    49.576 ? 50.096063 50.791544
    52.497 ? 50.081282 50.78023
    46.733 ? 50.066514 50.768956
    51.138 ? 50.051759 50.757726
    55.544 ? 50.037017 50.746538
    52.481 ? 50.022288 50.735393
    55.379 ? 50.007572 50.724292
    54.506 ? 49.99287 50.713235
    50.121 ? 49.97818 50.702222
    50.187 ? 49.963504 50.691254
    54.469 ? 49.94884 50.680331
    48.967 ? 49.934191 50.669454
    44.505 ? 49.919553 50.658622
    49.026 ? 49.90493 50.647837
    47.989 ? 49.890319 50.637099
    45.945 ? 49.875722 50.626408
    51.106 ? 49.861137 50.615765
    48.168 ? 49.846566 50.60517
    50.286 ? 49.832008 50.594624
    48.443 ? 49.817464 50.584127
    48.398 ? 49.802932 50.573679
    49.244 ? 49.788414 50.563283
    53.217 ? 49.773908 50.552936
    52.639 ? 49.759417 50.542641
    48.341 ? 49.744938 50.532398
    46.526 ? 49.730473 50.522207
    45.853 ? 49.71602 50.512068
    45.177 ? 49.701581 50.501983
    44.126 ? 49.687155 50.491952
    50.774 ? 49.672743 50.481975
    48.92 ? 49.658343 50.472053
    42.353 ? 49.643958 50.462188
    44.917 ? 49.629585 50.452378
    47.341 ? 49.615225 50.442626
    48.686 ? 49.600879 50.432931
    47.588 ? 49.586546 50.423294
    46.563 ? 49.572226 50.413716
    45.293 ? 49.55792 50.404197
    45.563 ? 49.543627 50.394739
    49.138 ? 49.529347 50.385342
    50.268 ? 49.51508 50.376006
    52.44 ? 49.500827 50.366733
    49.548 ? 49.486587 50.357522
    47.8 ? 49.472361 50.348376
    44.499 ? 49.458148 50.339295
    36.761 ? 49.443948 50.330278
    41.228 ? 49.429761 50.321328
    43.262 ? 49.415588 50.312445
    43.092 ? 49.401429 50.30363
    45.917 ? 49.387282 50.294884
    45.649 ? 49.373149 50.286206
    52.063 ? 49.359029 50.277601
    56.023 ? 49.344923 50.269066
    50.245 ? 49.33083 50.260604
    45.416 ? 49.316751 50.252215
    51.985 ? 49.302685 50.2439
    49.911 ? 49.288632 50.235661
    48.468 ? 49.274592 50.227498
    48.18 ? 49.260567 50.219412
    45.946 ? 49.246554 50.211405
    49.985 ? 49.232555 50.203477
    49.671 ? 49.218569 50.19563
    50.619 ? 49.204597 50.187865
    50.876 ? 49.190639 50.180182
    46.004 ? 49.176694 50.172584
    44.853 ? 49.162762 50.165071
    47.344 ? 49.148843 50.157644
    52.519 ? 49.134939 50.150306
    52.433 ? 49.121047 50.143057
    47.151 ? 49.107169 50.312676
    50.494 ? 49.093305 50.305891
    56.21 ? 49.079454 50.299201
    50.304 ? 49.065617 50.292605
    48.292 ? 49.051793 50.286107
    50.833 ? 49.037983 50.279707
    54.775 ? 49.024186 50.273406
    51.285 ? 49.010402 50.267208
    45.451 ? 48.996633 50.261112
    42.42 ? 48.982877 50.255122
    39.996 ? 48.969134 50.249238
    44.977 ? 48.955405 50.243461
    46.612 ? 48.94169 50.237795
    38.88 ? 48.927988 50.233029
    40.984 ? 48.9143 50.227592
    43.747 ? 48.900625 50.22227
    48.748 ? 48.886963 50.217065
    47.11 ? 48.873316 50.21198
    46.986 ? 48.859682 50.207017
    44.155 ? 48.846062 50.202178
    47.164 ? 48.832455 50.197466
    49.15 ? 48.818863 50.192881
    48.801 ? 48.805283 50.188428
    51 ? 48.791717 50.184107
    47.095 ? 48.778165 50.179922
    44.409 ? 48.764627 50.175876
    46.609 ? 48.751102 50.171969
    47.377 ? 48.737591 50.168207
    45.191 ? 48.724094 50.16459
    42.568 ? 48.71061 50.161123
    46.175 ? 48.697139 50.157807
    44.052 ? 48.683684 50.154646
    46.312 ? 48.670241 50.151643
    49.424 ? 48.656812 50.148801
    51.47 ? 48.643397 50.146123
    50.38 ? 48.629996 50.143614
    48.557 ? 48.616607 50.141274
    48.351 ? 48.603234 50.139111
    55.258 ? 48.589873 50.137124
    53.929 ? 48.576527 50.135321
    53.357 ? 48.563194 50.133704
    54.671 ? 48.549876 50.132276
    52.047 ? 48.53657 50.131043
    50.339 ? 48.523279 50.130007
    57.862 ? 48.510002 50.129176
    54.04 ? 48.496738 50.128552
    49.989 ? 48.483488 50.128138
    51.369 ? 48.470252 50.127944
    52.981 ? 48.457029 50.12797
    49.356 ? 48.443821 50.128224
    48.042 ? 48.430626 50.12871
    47.789 ? 48.417446 50.129434
    46.553 ? 48.404279 50.130402
    49.625 ? 48.391126 50.131619
    53.441 ? 48.377987 50.133093
    48.473 ? 48.364862 50.134829
    46.097 ? 48.35175 50.136832
    43.001 ? 48.338653 50.139112
    42.987 ? 48.325569 50.141673
    45.389 ? 48.3125 50.144525
    46.049 ? 48.299444 50.147674
    54.513 ? 48.286402 50.151126
    53.656 ? 48.273374 50.154894
    49.09 ? 48.26036 50.158981
    52.141 ? 48.24736 50.163399
    50.588 ? 48.234374 50.168157
    51.884 ? 48.221402 50.173261
    49.72 ? 48.208444 50.178726
    57.15 ? 48.1955 50.184557
    60.573 ? 48.18257 50.190768
    56.361 ? 48.169653 50.197368
    51.574 ? 48.156752 50.20437
    46.883 ? 48.143863 50.211781
    47.741 ? 48.13099 50.219621
    48.288 ? 48.118129 50.227896
    43.073 ? 48.105284 50.236625
    47.763 ? 48.092451 50.245817
    54.875 ? 48.079634 50.255485
    51.349 ? 48.06683 50.265651
    49.083 ? 48.05404 50.276326
    47.507 ? 48.041265 50.287527
    44.878 ? 48.028503 50.299271
    46.501 ? 48.015755 50.311571
    52.183 ? 48.003022 50.324455
    55.202 ? 47.990303 50.337938
    57.809 ? 47.977598 50.352037
    56.529 ? 47.964906 50.366778
    48.277 ? 47.95223 50.382175
    43.741 ? 47.939567 50.398262
    44.745 ? 47.926919 50.415059
    46.735 ? 47.914284 50.432588
    52.211 ? 47.901664 50.45088
    52.805 ? 47.889058 50.469953
    51.909 ? 47.876466 50.489851
    47.433 ? 47.863888 50.510598
    43.576 ? 47.851325 50.532223
    46.669 ? 47.838775 50.554763
    50.658 ? 47.826241 50.578245
    52.644 ? 47.81372 50.602722
    49.957 ? 47.801213 50.628225
    53.845 ? 47.788721 50.654792
    51.992 ? 47.776243 50.682472
    49.692 ? 47.763779 50.711298
    45.89 ? 47.75133 50.741337
    46.913 ? 47.738895 50.772629
    47.851 ? 47.726474 50.805232
    51.239 ? 47.714067 50.839199
    45.132 ? 47.701675 50.874579
    47.557 ? 47.689297 50.911459
    50.817 ? 47.676933 50.949891
    50.075 ? 47.664584 50.989951
    47.373 ? 47.652249 51.031711
    46.244 ? 47.639928 51.075235
    53.286 ? 47.627622 51.120639
    48.469 ? 47.61533 51.167997
    51.752 ? 47.603053 51.2174
    48.921 ? 47.59079 51.268955
    50.849 ? 47.578541 51.322749
    52.706 ? 47.566307 51.378934
    50.894 ? 47.554087 51.437611
    52.137 ? 47.541882 51.49891
    50.462 ? 47.52969 51.562974
    49.519 ? 47.517514 51.629928
    48.216 ? 47.505352 51.699973
    49.837 ? 47.493205 51.773257
    52.131 ? 47.481071 51.849961
    51.751 ? 47.468953 51.930286
    48.426 ? 47.456849 52.014409
    46.923 ? 47.444759 52.102611
    48.679 ? 47.432684 52.195107
    51.457 ? 47.420624 52.292156
    43.985 ? 47.408577 52.394042
    49.751 ? 47.396546 52.501037
    50.058 ? 47.384529 52.613531
    48.519 ? 47.372526 52.731848
    47.386 ? 47.360538 52.856369
    49.282 ? 47.348566 52.987519
    51.716 ? 47.336607 53.1257
    53.983 ? 47.324662 53.271494
    57.351 ? 47.312733 53.425394
    55.752 ? 47.300818 53.587984
    58.741 ? 47.288918 53.759906
    52.452 ? 47.277032 53.9418
    50.562 ? 47.265162 54.134545
    51.194 ? 47.253305 54.338928
    60.638 ? 47.241463 54.555869
    58.094 ? 47.229637 54.786397
    65.918 ? 47.217824 55.03155
    61.184 ? 47.206027 55.292728
    58.655 ? 47.194244 55.571231
    59.152 ? 47.182476 55.868589
    61.435 ? 47.170722 56.186507
    54.206 ? 47.158984 56.526774
    50.568 ? 47.14726 56.89172
    56.652 ? 47.135551 57.283622
    57.759 ? 47.123856 57.705144
    56.28 ? 47.112177 58.159306
    58.432 ? 47.100512 58.649344
    55.568 ? 47.088862 59.179405
    57.404 ? 47.077227 59.75372
    56.136 ? 47.065607 60.377269
    60.295 ? 47.054001 61.055757
    63.08 ? 47.04241 61.795487
    64.001 ? 47.030834 62.604445
    62.362 ? 47.019273 63.491115
    73.952 ? 47.007727 64.46561
    75.457 ? 46.996196 65.539717
    78.023 ? 46.984679 66.72686
    80.79 ? 46.973178 68.04402
    80.48 ? 46.961691 69.510133
    77.013 ? 46.95022 71.148239
    73.489 ? 46.938763 72.986214
    81.749 ? 46.927321 75.057554
    81.837 ? 46.915894 77.406268
    90.335 ? 46.904482 80.086559
    99.786 ? 46.893085 83.170553
    100.949 ? 46.881704 86.755737
    104.352 ? 46.870336 90.97513
    111.274 ? 46.858984 96.018629
    118.727 ? 46.847648 102.145775
    132.76 ? 46.836326 109.714244
    147.626 ? 46.825018 119.20212
    163.512 ? 46.813727 131.221181
    179.965 ? 46.80245 146.535782
    186.218 ? 46.791188 166.021804
    217.531 ? 46.779941 190.629547
    232.297 ? 46.76871 221.292039
    248.02 ? 46.757494 258.777525
    280.927 ? 46.746293 303.536249
    323.396 ? 46.735106 355.316048
    365.19 ? 46.723935 412.689705
    416.419 ? 46.712779 472.26978
    462.887 ? 46.701639 527.875975
    508.121 ? 46.690513 570.632743
    546.132 ? 46.679402 591.132005
    572.077 ? 46.668307 583.980175
    550.701 ? 46.657228 551.130485
    510.537 ? 46.646162 500.627821
    451.325 ? 46.635113 442.043662
    391.084 ? 46.624079 383.018481
    322.359 ? 46.613059 328.223817
    272.621 ? 46.602055 279.939499
    240.468 ? 46.591067 238.920594
    213.165 ? 46.580093 204.99387
    195.448 ? 46.569135 177.53511
    174.592 ? 46.558193 155.665887
    150.526 ? 46.547266 138.430672
    135.975 ? 46.536353 124.910496
    142.223 ? 46.525456 114.276003
    134.185 ? 46.514575 105.845733
    128.484 ? 46.503709 99.075415
    117.957 ? 46.492858 93.55095
    108.264 ? 46.482023 88.968304
    96.527 ? 46.471203 85.104134
    88.324 ? 46.460398 81.801817
    84.339 ? 46.449609 78.947437
    80.766 ? 46.438835 76.45763
    86.954 ? 46.428077 74.270519
    89.914 ? 46.417334 72.336642
    88.933 ? 46.406607 70.618671
    83.477 ? 46.395895 69.085875
    76.499 ? 46.385198 67.713006
    74.47 ? 46.374517 66.479417
    67.961 ? 46.363852 65.366687
    64.306 ? 46.353202 64.360275
    71.146 ? 46.342568 63.447455
    70.505 ? 46.331949 62.61735
    60.438 ? 46.321345 61.860824
    62.493 ? 46.310758 61.169331
    62.716 ? 46.300186 60.536117
    66.768 ? 46.289629 59.955088
    65.29 ? 46.279088 59.420948
    68.671 ? 46.268563 58.929183
    65.911 ? 46.258053 58.4754
    59.467 ? 46.247559 58.056153
    60.635 ? 46.237081 57.668256
    63.951 ? 46.226618 57.3089
    61.645 ? 46.21617 56.975675
    58.465 ? 46.205739 56.666136
    58.075 ? 46.195324 56.378397
    56.96 ? 46.184924 56.110664
    53.201 ? 46.174539 55.861354
    53.557 ? 46.16417 55.629094
    56.103 ? 46.153818 55.412434
    60.612 ? 46.143481 55.210283
    58.749 ? 46.13316 55.021571
    51.12 ? 46.122853 54.845361
    52.997 ? 46.112564 54.680831
    54.971 ? 46.10229 54.527073
    56.739 ? 46.092032 54.383429
    58.316 ? 46.081789 54.249231
    57.548 ? 46.071564 54.123905
    50.024 ? 46.061353 54.006933
    48.44 ? 46.051158 53.897729
    49.538 ? 46.04098 53.795879
    50.323 ? 46.030817 53.70095
    48.606 ? 46.020669 53.612582
    49.381 ? 46.010538 53.53044
    58.879 ? 46.000423 53.454131
    59 ? 45.990325 53.383389
    55.583 ? 45.98024 53.317924
    51.906 ? 45.970174 53.257509
    48.257 ? 45.960122 53.201921
    54.734 ? 45.950087 53.150891
    58.085 ? 45.940068 53.104245
    53.342 ? 45.930065 53.061786
    52.523 ? 45.920077 53.02337
    49.613 ? 45.910106 52.988849
    52.78 ? 45.900151 52.958033
    50.497 ? 45.890212 52.953045
    49.077 ? 45.880288 52.929302
    51.19 ? 45.870382 52.90893
    53.661 ? 45.860491 52.891829
    52.725 ? 45.850617 52.877864
    50.52 ? 45.840757 52.866967
    46.222 ? 45.830916 52.859041
    50.144 ? 45.821089 52.85404
    54.128 ? 45.81128 52.851899
    58.556 ? 45.801486 52.852525
    54.984 ? 45.791708 52.855878
    48.042 ? 45.781946 52.861887
    48.741 ? 45.772202 52.870546
    50.999 ? 45.762473 52.881806
    55.008 ? 45.75276 52.895606
    54.131 ? 45.743064 52.911928
    52.563 ? 45.733384 52.930725
    49.751 ? 45.723719 52.952012
    54.394 ? 45.714072 52.975762
    55.745 ? 45.704441 53.001937
    55.706 ? 45.694826 53.030536
    54.987 ? 45.685227 53.061528
    49.721 ? 45.675646 53.094954
    52.603 ? 45.666079 53.130793
    54.175 ? 45.65653 53.169035
    52.458 ? 45.646997 53.20969
    49.944 ? 45.637481 53.252742
    50.754 ? 45.62798 53.29825
    51.968 ? 45.618497 53.346211
    52.358 ? 45.60903 53.396627
    55.406 ? 45.599579 53.449523
    53.973 ? 45.590144 53.504897
    58.479 ? 45.580727 53.562829
    57.587 ? 45.571326 53.623323
    53.589 ? 45.561941 53.6864
    54.027 ? 45.552573 53.752102
    55.587 ? 45.543222 53.820435
    61.617 ? 45.533886 53.891497
    55.808 ? 45.524568 53.965312
    60.934 ? 45.515266 54.041911
    55.643 ? 45.505981 54.121353
    46.707 ? 45.496711 54.203655
    44.74 ? 45.48746 54.288943
    49.973 ? 45.478224 54.377246
    50.797 ? 45.469006 54.46862
    51.727 ? 45.459804 54.563135
    51.577 ? 45.450619 54.660825
    53.609 ? 45.44145 54.761839
    51.194 ? 45.432299 54.866226
    54.558 ? 45.423163 54.974055
    55.683 ? 45.414045 55.085423
    57.904 ? 45.404942 55.200374
    54.033 ? 45.395858 55.319093
    49.622 ? 45.38679 55.441639
    51.967 ? 45.377739 55.568114
    55.201 ? 45.368704 55.69863
    54.867 ? 45.359687 55.833258
    51.338 ? 45.350685 55.972215
    50.948 ? 45.341703 56.115585
    53.921 ? 45.332735 56.263496
    51.02 ? 45.323785 56.416094
    51.432 ? 45.314852 56.57347
    50.975 ? 45.305936 56.735888
    50.887 ? 45.297036 56.90346
    51.052 ? 45.288154 57.07635
    50.792 ? 45.279289 57.254743
    56.523 ? 45.27044 57.438761
    54.637 ? 45.261608 57.628723
    58.769 ? 45.252795 57.824782
    59.798 ? 45.243997 58.027144
    62.417 ? 45.235217 58.236043
    60.89 ? 45.226454 58.451645
    57.824 ? 45.217708 58.674345
    62.471 ? 45.208978 58.904332
    62.713 ? 45.200266 59.141885
    63.762 ? 45.191571 59.387298
    62.703 ? 45.182894 59.640789
    63.741 ? 45.174232 59.902849
    62.664 ? 45.165589 60.17374
    61.148 ? 45.156963 60.453812
    57.801 ? 45.148354 60.743444
    59.621 ? 45.139762 61.042938
    61.086 ? 45.131188 61.352903
    63.827 ? 45.12263 61.673687
    63.045 ? 45.11409 62.005755
    58.997 ? 45.105567 62.349603
    63.343 ? 45.097062 62.705631
    62.054 ? 45.088572 63.074618
    54.716 ? 45.080101 63.457037
    56.253 ? 45.071648 63.853504
    66.645 ? 45.063212 64.264665
    67.965 ? 45.054793 64.691081
    75.208 ? 45.046392 65.133751
    73.317 ? 45.038007 65.593324
    70.155 ? 45.02964 66.070624
    68.833 ? 45.021291 66.566525
    71.58 ? 45.012959 67.081799
    69.446 ? 45.004644 67.617758
    71.826 ? 44.996347 68.175311
    73.599 ? 44.988068 68.755574
    73.966 ? 44.979806 69.359744
    67.886 ? 44.971561 69.988917
    67.461 ? 44.963333 70.644835
    71.149 ? 44.955124 71.328784
    77.318 ? 44.946932 72.042327
    72.967 ? 44.938758 72.787135
    77.783 ? 44.9306 73.564757
    82.048 ? 44.922462 74.377609
    86.79 ? 44.91434 75.227523
    89.896 ? 44.906237 76.116723
    91.839 ? 44.898151 77.047592
    92.063 ? 44.890082 78.02241
    94.978 ? 44.88203 79.044554
    91.426 ? 44.873998 80.116729
    89.246 ? 44.865982 81.242167
    92.913 ? 44.857984 82.42439
    96.711 ? 44.850004 83.666786
    104.679 ? 44.842043 84.974235
    100.074 ? 44.834098 86.350848
    104.72 ? 44.826171 87.801461
    106.092 ? 44.818262 89.331391
    118.033 ? 44.810372 90.945861
    107.734 ? 44.802498 92.652174
    103.979 ? 44.794643 94.456719
    108.514 ? 44.786805 96.367012
    119.241 ? 44.778986 98.391326
    122.168 ? 44.771184 100.538045
    123.412 ? 44.763401 102.818442
    124.56 ? 44.755635 105.242884
    130.475 ? 44.747887 107.823471
    137.002 ? 44.740156 110.573648
    145.121 ? 44.732446 113.507334
    147.185 ? 44.724751 116.642815
    146.595 ? 44.717076 119.997626
    149.552 ? 44.709418 123.592234
    149.674 ? 44.701779 127.449603
    148.075 ? 44.694156 131.594122
    163.767 ? 44.686554 136.057395
    179.905 ? 44.678968 140.870935
    180.736 ? 44.671401 146.072073
    186.661 ? 44.663852 151.703341
    185.478 ? 44.656321 157.811723
    194.344 ? 44.648808 164.457356
    207.2 ? 44.641313 171.704111
    216.314 ? 44.633837 179.628713
    218.403 ? 44.626379 188.321287
    231.262 ? 44.618938 197.885195
    251.22 ? 44.611518 208.452489
    256.654 ? 44.604114 220.169925
    254.86 ? 44.596729 233.215115
    280.013 ? 44.589362 247.798599
    291.173 ? 44.582014 264.163344
    311.426 ? 44.574683 282.610783
    342.958 ? 44.567371 303.475821
    355.731 ? 44.560078 327.150451
    365.672 ? 44.552804 354.082491
    379.472 ? 44.545546 384.768625
    423.596 ? 44.538309 419.786893
    464.681 ? 44.531089 459.745244
    493.072 ? 44.523888 505.304142
    517.03 ? 44.516705 557.154259
    567.189 ? 44.509541 615.972506
    650.985 ? 44.502394 682.455597
    678.79 ? 44.495269 757.147787
    747.155 ? 44.488159 840.409177
    840.794 ? 44.481069 932.243004
    908.864 ? 44.473997 1032.04154
    997.521 ? 44.466945 1138.40812
    1096.511 ? 44.45991 1248.617704
    1211.64 ? 44.452895 1358.396551
    1359.773 ? 44.445898 1461.735015
    1514.454 ? 44.43892 1551.17009
    1637.202 ? 44.431959 1618.55985
    1696.776 ? 44.425019 1656.751784
    1759.519 ? 44.418097 1661.241857
    1815.677 ? 44.411194 1631.477706
    1777.22 ? 44.404308 1571.049049
    1634.288 ? 44.397443 1486.563799
    1490.44 ? 44.390595 1386.055888
    1328.743 ? 44.383767 1277.285084
    1147.677 ? 44.376958 1166.692426
    1025.454 ? 44.370168 1059.030171
    898.946 ? 44.363395 957.307901
    803.876 ? 44.356643 863.302354
    716.247 ? 44.349909 777.786595
    638.69 ? 44.343193 700.882574
    570.673 ? 44.336498 632.325217
    538.063 ? 44.329821 571.552145
    487.727 ? 44.323161 517.942994
    458.251 ? 44.316522 470.806178
    431.844 ? 44.309903 429.446719
    375.617 ? 44.303302 393.204887
    353.674 ? 44.296718 361.430778
    355.098 ? 44.290157 333.55961
    324.136 ? 44.283612 309.071201
    293.921 ? 44.277087 287.502988
    279.5 ? 44.270581 268.454165
    256.14 ? 44.264095 251.560383
    239.554 ? 44.257626 236.524371
    229.151 ? 44.251179 223.087096
    205.507 ? 44.244749 211.028753
    199.693 ? 44.23834 200.166849
    193.392 ? 44.231948 190.338372
    180.181 ? 44.225577 181.414953
    170.555 ? 44.219224 173.285399
    169.228 ? 44.212892 165.855609
    151.028 ? 44.206579 159.047642
    144.682 ? 44.200285 152.789033
    146.739 ? 44.194008 147.023286
    138.133 ? 44.187754 141.699691
    130.528 ? 44.181517 136.774132
    125.661 ? 44.175301 132.209402
    118.359 ? 44.169103 127.968802
    118.025 ? 44.162924 124.02386
    125.283 ? 44.156766 120.34802
    118.606 ? 44.150627 116.917675
    125.687 ? 44.144508 113.712653
    119.195 ? 44.138408 110.712095
    108.936 ? 44.132327 107.900074
    100.866 ? 44.126266 105.261292
    101.613 ? 44.120225 102.782
    106.382 ? 44.114202 100.450428
    90.597 ? 44.108199 98.253884
    92.695 ? 44.102217 96.182886
    97.353 ? 44.096254 94.228137
    86.218 ? 44.09031 92.381182
    84.05 ? 44.084387 90.634822
    93.385 ? 44.078482 88.980961
    94.107 ? 44.072598 87.413713
    89.62 ? 44.066734 85.927167
    87.87 ? 44.060889 84.515929
    80.382 ? 44.055063 83.175422
    77.418 ? 44.04926 81.900269
    74.316 ? 44.043473 80.686679
    75.005 ? 44.037707 79.530776
    71.289 ? 44.031962 78.428988
    71.923 ? 44.026236 77.378318
    79.427 ? 44.020529 76.375056
    73.784 ? 44.014843 75.416705
    68.189 ? 44.009177 74.500637
    64.706 ? 44.003531 73.624408
    72.953 ? 43.997903 72.786
    67.687 ? 43.992298 71.982797
    67.749 ? 43.986711 71.213094
    66.575 ? 43.981145 70.475059
    70.472 ? 43.975599 69.766986
    65.189 ? 43.970072 69.087487
    63.782 ? 43.964565 68.434648
    69.001 ? 43.959079 67.807303
    61.324 ? 43.953613 67.204133
    57.113 ? 43.948168 66.62392
    62.515 ? 43.942741 66.065683
    69.22 ? 43.937337 65.528015
    66.333 ? 43.931951 65.010067
    62.49 ? 43.926586 64.5109
    58.407 ? 43.921239 64.029617
    62.503 ? 43.915917 63.565514
    64.64 ? 43.910611 63.117518
    58.331 ? 43.905328 62.685029
    55.238 ? 43.900064 62.267346
    56.814 ? 43.89482 61.863805
    61.376 ? 43.889596 61.473889
    61.175 ? 43.884395 61.096777
    58.557 ? 43.879212 60.732026
    61.739 ? 43.87405 60.379108
    58.66 ? 43.868909 60.037524
    54.258 ? 43.863788 59.706893
    49.796 ? 43.858686 59.38657
    57.828 ? 43.853606 59.07623
    58.259 ? 43.848547 58.77547
    51.236 ? 43.843508 58.483906
    50.577 ? 43.838488 58.201257
    56.44 ? 43.833493 57.927015
    64.824 ? 43.828514 57.660925
    68.257 ? 43.823557 57.402687
    59.844 ? 43.818621 57.152002
    49.259 ? 43.813706 56.908659
    48.678 ? 43.80881 56.672245
    51.492 ? 43.803936 56.442584
    47.697 ? 43.799083 56.219428
    44.282 ? 43.794251 56.002551
    47.361 ? 43.789438 55.791792
    52.11 ? 43.784648 55.586821
    52.907 ? 43.779876 55.387501
    47.72 ? 43.775127 55.193644
    49.3 ? 43.770399 55.005073
    50.97 ? 43.765692 54.821668
    52.599 ? 43.761003 54.643161
    51.892 ? 43.756339 54.469453
    53.634 ? 43.751692 54.300398
    51.904 ? 43.747068 54.135858
    50.711 ? 43.742464 53.975752
    47.65 ? 43.737883 53.819861
    51.984 ? 43.733321 53.668118
    54.041 ? 43.72878 53.52041
    50.556 ? 43.724261 53.376641
    44.985 ? 43.719764 53.236756
    41.231 ? 43.715285 53.100582
    41.451 ? 43.710831 52.968084
    51.636 ? 43.706395 52.839186
    55.326 ? 43.701982 52.713827
    51.158 ? 43.697587 52.591979
    44.923 ? 43.693217 52.473527
    50.039 ? 43.688866 52.358462
    48.573 ? 43.684537 52.246755
    43.969 ? 43.68023 52.138385
    44.841 ? 43.675944 52.03337
    42.349 ? 43.671677 51.931651
    42.418 ? 43.667436 51.833278
    48.047 ? 43.663211 51.738276
    47.459 ? 43.659011 51.646698
    53.422 ? 43.654831 51.558635
    51.138 ? 43.650673 51.474126
    49.39 ? 43.646534 51.393315
    49.848 ? 43.642419 51.316352
    46.286 ? 43.638325 51.243424
    45.571 ? 43.634253 51.174781
    51.83 ? 43.6302 51.110666
    49.786 ? 43.626173 51.051455
    56.168 ? 43.622163 50.997569
    52.999 ? 43.618176 50.949545
    45.292 ? 43.614212 50.908044
    48.839 ? 43.61027 50.873845
    53.474 ? 43.606346 50.847959
    49.407 ? 43.602446 50.831645
    48.937 ? 43.598568 50.826478
    43.511 ? 43.594712 50.834474
    43.461 ? 43.590875 50.858275
    46.319 ? 43.587062 50.901489
    47.5 ? 43.583271 50.969347
    46.652 ? 43.579501 51.070121
    52.476 ? 43.575753 51.217871
    54.967 ? 43.572027 51.4378
    51.609 ? 43.568322 51.774302
    51.31 ? 43.564639 52.302207
    50.197 ? 43.560979 53.137463
    50.075 ? 43.557341 54.43982
    47.763 ? 43.553723 56.400057
    44.239 ? 43.550128 59.196905
    46.946 ? 43.546556 62.930555
    48.702 ? 43.543005 67.534939
    51.89 ? 43.539476 72.672112
    47.58 ? 43.53597 77.612375
    50.526 ? 43.532484 81.165011
    51.184 ? 43.529022 82.062444
    42.932 ? 43.525582 79.900287
    41.72 ? 43.522163 75.534831
    43.134 ? 43.518765 70.291264
    42.023 ? 43.515391 65.190988
    44.852 ? 43.512039 60.796335
    42.421 ? 43.50871 57.324028
    43.508 ? 43.505403 54.764354
    45.667 ? 43.502116 52.975172
    48.401 ? 43.498853 51.767335
    39.605 ? 43.495613 50.959136
    42.821 ? 43.492394 50.407103
    47.559 ? 43.489197 50.012435
    46.997 ? 43.486026 49.713333
    47.209 ? 43.482873 49.474204
    45.338 ? 43.479744 49.274994
    48.268 ? 43.476638 49.104288
    50.975 ? 43.473554 48.955232
    42.304 ? 43.470491 48.823205
    42.94 ? 43.467452 48.705041
    45.504 ? 43.464436 48.598316
    51.207 ? 43.461442 48.501146
    51.469 ? 43.458469 48.412064
    48.311 ? 43.455523 48.329823
    45.266 ? 43.452594 48.253466
    52.519 ? 43.449691 48.182204
    53.625 ? 43.446811 48.115377
    39.909 ? 43.443953 48.052457
    47.029 ? 43.441115 47.992945
    54.504 ? 43.438303 47.936483
    47.536 ? 43.435513 47.88274
    44.55 ? 43.432746 47.83144
    46.304 ? 43.43 47.782355
    47.754 ? 43.42728 47.735259
    45.625 ? 43.424579 47.689978
    56.861 ? 43.421903 47.646369
    56.256 ? 43.419249 47.604291
    53.559 ? 43.41662 47.563641
    48.258 ? 43.414012 47.524285
    43.841 ? 43.411427 47.486147
    46.75 ? 43.408866 47.449146
    44.991 ? 43.406328 47.413208
    48.383 ? 43.403811 47.378275
    45.363 ? 43.401321 47.344275
    46.961 ? 43.39885 47.311155
    44.276 ? 43.396404 47.278876
    45.175 ? 43.39398 47.247391
    47.275 ? 43.391581 47.216673
    43.898 ? 43.389204 47.186663
    44.913 ? 43.386848 47.157338
    44.672 ? 43.384518 47.128673
    50.178 ? 43.382211 47.100637
    45.183 ? 43.379924 47.07321
    46.581 ? 43.377667 47.04636
    49.12 ? 43.375427 47.020063
    49.142 ? 43.373212 46.994307
    48.179 ? 43.371022 46.969071
    51.151 ? 43.368855 46.944345
    55.072 ? 43.366711 46.920096
    49.789 ? 43.364588 46.896315
    45.693 ? 43.362491 46.872992
    49.087 ? 43.360418 46.850112
    45.793 ? 43.358365 46.827666
    39.784 ? 43.35634 46.805634
    38.912 ? 43.354335 46.784007
    46.305 ? 43.352355 46.762777
    47.099 ? 43.350399 46.741933
    50.088 ? 43.348465 46.721469
    49.195 ? 43.346558 46.701369
    44.335 ? 43.34467 46.681624
    42.042 ? 43.342809 46.662232
    44.47 ? 43.34097 46.643181
    47.785 ? 43.339154 46.62447
    48.053 ? 43.337366 46.606084
    51.731 ? 43.335597 46.588016
    53.732 ? 43.333854 46.570264
    48.601 ? 43.332134 46.55282
    47.663 ? 43.330437 46.535682
    46.966 ? 43.328765 46.518835
    47.156 ? 43.327118 46.502281
    46.269 ? 43.325493 46.486012
    46.227 ? 43.323894 46.470023
    43.757 ? 43.322315 46.454312
    44.593 ? 43.320765 46.438871
    43.522 ? 43.319234 46.423691
    51.328 ? 43.317731 46.408777
    48.244 ? 43.316251 46.39412
    43.622 ? 43.314792 46.379717
    43.664 ? 43.313361 46.365561
    46.792 ? 43.311953 46.351652
    48.903 ? 43.310569 46.337982
    49.738 ? 43.309209 46.324552
    45.091 ? 43.307874 46.31136
    47.403 ? 43.306563 46.298394
    43.261 ? 43.305273 46.285654
    43.368 ? 43.304008 46.273139
    45.316 ? 43.302772 46.260851
    45.346 ? 43.301556 46.24878
    43.14 ? 43.300366 46.236921
    45.381 ? 43.2992 46.225276
    46.811 ? 43.298059 46.213842
    43.163 ? 43.296942 46.202613
    46.746 ? 43.295849 46.191594
    49.085 ? 43.294781 46.180772
    50.516 ? 43.293735 46.170148
    57.109 ? 43.292714 46.159721
    49.699 ? 43.291721 46.149493
    41.371 ? 43.290749 46.139457
    45.241 ? 43.289803 46.12961
    45.616 ? 43.288882 46.11995
    47.226 ? 43.287986 46.110477
    49.849 ? 43.287115 46.101189
    52.919 ? 43.286267 46.092084
    51.093 ? 43.285445 46.083158
    51.718 ? 43.284644 46.074405
    50.547 ? 43.283873 46.065834
    50.427 ? 43.283124 46.057435
    46.497 ? 43.282397 46.04921
    41.158 ? 43.281698 46.041155
    44.217 ? 43.281024 46.033269
    44.98 ? 43.280375 46.025551
    45.491 ? 43.279751 46.017999
    47.168 ? 43.279152 46.010615
    50.645 ? 43.278577 46.003391
    46.935 ? 43.278025 45.996325
    49.158 ? 43.277503 45.989424
    47.343 ? 43.277001 45.982678
    50.804 ? 43.276523 45.976091
    54.291 ? 43.276074 45.969658
    51.825 ? 43.275649 45.963382
    46.257 ? 43.27525 45.957259
    48.599 ? 43.274876 45.951287
    49.897 ? 43.274526 45.94547
    49.789 ? 43.274202 45.939798
    52.988 ? 43.273901 45.934273
    50.45 ? 43.27363 45.9289
    46.538 ? 43.273379 45.923669
    42.978 ? 43.273153 45.921816
    46.013 ? 43.272958 45.916881
    54.564 ? 43.272782 45.912085
    52.971 ? 43.272635 45.907434
    50.519 ? 43.272512 45.902922
    47.341 ? 43.272416 45.898555
    44.41 ? 43.272345 45.894322
    38.18 ? 43.272296 45.890226
    41.441 ? 43.272278 45.886273
    46.18 ? 43.272281 45.882451
    47.626 ? 43.272309 45.878767
    41.534 ? 43.272367 45.875221
    43.914 ? 43.272446 45.871802
    49.67 ? 43.272554 45.868521
    43.795 ? 43.272686 45.865373
    41.664 ? 43.272845 45.862356
    44.367 ? 43.273028 45.859469
    47.096 ? 43.273235 45.856708
    46.621 ? 43.273473 45.854084
    48.168 ? 43.273731 45.851582
    51.054 ? 43.274016 45.849214
    49.24 ? 43.274331 45.846973
    47.897 ? 43.274667 45.844855
    47.902 ? 43.27503 45.842866
    49.6 ? 43.27542 45.841003
    46.682 ? 43.275836 45.839268
    45.186 ? 43.276277 45.837652
    50.384 ? 43.276742 45.836162
    52.98 ? 43.277238 45.834799
    51.89 ? 43.277755 45.833555
    50.56 ? 43.278297 45.832434
    49.362 ? 43.278872 45.831439
    50.407 ? 43.279466 45.830561
    49.992 ? 43.280089 45.829807
    47.344 ? 43.28074 45.829174
    48.14 ? 43.281415 45.828662
    49.577 ? 43.282117 45.82827
    48.607 ? 43.282843 45.827995
    40.774 ? 43.283596 45.82784
    43.802 ? 43.284376 45.827806
    53.12 ? 43.28518 45.827889
    47.948 ? 43.286016 45.828095
    53.033 ? 43.286872 45.828411
    52.245 ? 43.287757 45.828849
    52.357 ? 43.288669 45.829412
    54.72 ? 43.289607 45.830085
    49.298 ? 43.290572 45.830875
    48.327 ? 43.291559 45.831776
    54.953 ? 43.292577 45.832799
    49.074 ? 43.29362 45.833938
    46.828 ? 43.294688 45.835192
    48.479 ? 43.295787 45.836563
    51.432 ? 43.296908 45.838047
    51.195 ? 43.298057 45.839648
    51.584 ? 43.299234 45.841365
    54.847 ? 43.300433 45.843195
    58.23 ? 43.301666 45.845143
    59.696 ? 43.302919 45.847202
    52.863 ? 43.304202 45.849378
    50.3 ? 43.305512 45.851669
    49.472 ? 43.306845 45.854073
    46.635 ? 43.308211 45.856593
    50.266 ? 43.309598 45.859225
    47.01 ? 43.311015 45.861973
    50.231 ? 43.312457 45.864835
    44.553 ? 43.313926 45.867811
    49.607 ? 43.315422 45.870899
    50.013 ? 43.316946 45.874104
    49.247 ? 43.318497 45.877424
    48.656 ? 43.320075 45.880856
    49.292 ? 43.321677 45.884402
    53.393 ? 43.323312 45.888067
    49.268 ? 43.324968 45.891838
    47.6 ? 43.326653 45.895727
    47.27 ? 43.328367 45.899734
    44.667 ? 43.330103 45.903849
    43.258 ? 43.331871 45.908083
    44.651 ? 43.333665 45.912428
    42.064 ? 43.335486 45.91689
    47.97 ? 43.337335 45.921468
    51.769 ? 43.339211 45.926161
    46.927 ? 43.341115 45.930969
    41.127 ? 43.343042 45.935886
    48.694 ? 43.344996 45.94092
    50.798 ? 43.346985 45.946077
    47.236 ? 43.348995 45.951344
    46.502 ? 43.351034 45.956727
    50.405 ? 43.353102 45.962228
    45.574 ? 43.355196 45.967844
    50.476 ? 43.357318 45.973579
    50.611 ? 43.359469 45.979431
    50.972 ? 43.361645 45.985395
    53.365 ? 43.363847 45.991477
    49.069 ? 43.366076 45.997676
    47.297 ? 43.368339 46.004
    47.29 ? 43.370623 46.010435
    51.196 ? 43.372938 46.01699
    48.983 ? 43.37528 46.023664
    47.801 ? 43.377651 46.030459
    48.29 ? 43.38005 46.037373
    47.175 ? 43.382474 46.044406
    46.418 ? 43.384928 46.051557
    49.043 ? 43.387407 46.058827
    45.661 ? 43.389919 46.066225
    48.507 ? 43.392452 46.073737
    49.747 ? 43.395014 46.081371
    46.035 ? 43.397607 46.08913
    47.312 ? 43.400229 46.097009
    54.003 ? 43.402876 46.105012
    47.574 ? 43.405554 46.113141
    46.808 ? 43.408257 46.121392
    47.79 ? 43.410989 46.129766
    50.871 ? 43.413747 46.13826
    47.772 ? 43.416538 46.146888
    48.224 ? 43.419352 46.155635
    48.342 ? 43.422193 46.164509
    45.929 ? 43.425066 46.173509
    44.885 ? 43.427968 46.18264
    47.392 ? 43.430896 46.191898
    50.507 ? 43.433854 46.201285
    51.828 ? 43.436839 46.210801
    56.415 ? 43.439853 46.220443
    53.9 ? 43.442892 46.230215
    48.919 ? 43.445966 46.240124
    44.578 ? 43.449061 46.250157
    49.619 ? 43.452185 46.260324
    52.605 ? 43.455344 46.270627
    46.992 ? 43.458525 46.281059
    45.82 ? 43.461737 46.291628
    44.156 ? 43.464978 46.302332
    50.262 ? 43.468248 46.313173
    50.618 ? 43.471546 46.324146
    46.527 ? 43.474869 46.335255
    49.033 ? 43.478227 46.346508
    49.479 ? 43.481607 46.357894
    48.158 ? 43.485015 46.369419
    47.529 ? 43.48846 46.381091
    49.796 ? 43.491926 46.392893
    51.854 ? 43.495424 46.404844
    49.823 ? 43.498951 46.416939
    46.653 ? 43.502507 46.429175
    47.226 ? 43.506091 46.441556
    47.646 ? 43.509701 46.454076
    50.121 ? 43.513346 46.466752
    49.041 ? 43.517015 46.479569
    53.495 ? 43.52071 46.492533
    52.989 ? 43.524443 46.505649
    48.322 ? 43.528197 46.518913
    49.421 ? 43.531983 46.53233
    48.867 ? 43.535799 46.545899
    49.832 ? 43.539644 46.559623
    50.158 ? 43.543517 46.573496
    53.563 ? 43.547415 46.587523
    51.768 ? 43.551351 46.601715
    47.653 ? 43.555308 46.616057
    49.409 ? 43.559293 46.630557
    51.997 ? 43.563318 46.645222
    46.129 ? 43.567361 46.660042
    40.731 ? 43.571439 46.675029
    50.728 ? 43.575545 46.690178
    57.856 ? 43.579682 46.705493
    54.858 ? 43.583847 46.72097
    48.984 ? 43.588037 46.736613
    45.228 ? 43.592261 46.752428
    45.72 ? 43.596514 46.768413
    48.714 ? 43.600792 46.784565
    50.071 ? 43.605108 46.800897
    49.98 ? 43.609446 46.817391
    51.676 ? 43.613817 46.834068
    51.099 ? 43.618216 46.850922
    51.354 ? 43.622646 46.867954
    54.648 ? 43.627106 46.885165
    52.968 ? 43.631591 46.902549
    59.205 ? 43.636109 47.039137
    58.671 ? 43.640658 47.057016
    50.131 ? 43.645231 47.075077
    42.788 ? 43.649843 47.093328
    47.962 ? 43.654475 47.118589
    53.415 ? 43.659142 47.137229
    53.671 ? 43.663839 47.15606
    54.083 ? 43.668562 47.175083
    47.405 ? 43.67332 47.194303
    43.554 ? 43.678102 47.213719
    45.261 ? 43.682919 47.23334
    51.114 ? 43.687764 47.253161
    51.355 ? 43.692635 47.273182
    49.895 ? 43.697544 47.293411
    51.25 ? 43.702476 47.313845
    47.584 ? 43.707441 47.334491
    43.45 ? 43.712435 47.355348
    50.021 ? 43.717457 47.376418
    54.604 ? 43.722511 47.397698
    54.031 ? 43.727597 47.419203
    54.324 ? 43.732714 47.440929
    55.499 ? 43.737857 47.462873
    52.002 ? 43.74303 47.485041
    50.661 ? 43.74824 47.507443
    53.575 ? 43.753471 47.530058
    54.061 ? 43.758738 47.552916
    52.171 ? 43.764035 47.576007
    47.443 ? 43.769356 47.599329
    49.825 ? 43.774712 47.622893
    56.163 ? 43.7801 47.646693
    57.254 ? 43.785519 47.670744
    51.875 ? 43.790966 47.695038
    51.965 ? 43.796445 47.719584
    49.934 ? 43.801953 47.744379
    45.124 ? 43.807487 47.769418
    42.463 ? 43.813053 47.794721
    47.183 ? 43.818657 47.820293
    50.815 ? 43.824284 47.846119
    47.465 ? 43.829946 47.872215
    48.642 ? 43.835638 47.898573
    52.032 ? 43.841359 47.925209
    49.938 ? 43.847113 47.952121
    49.407 ? 43.852896 47.97931
    53.761 ? 43.858711 48.006781
    51.113 ? 43.86455 48.034524
    49.278 ? 43.870423 48.062564
    48.798 ? 43.876333 48.090902
    45.423 ? 43.882266 48.119527
    47.004 ? 43.888235 48.148449
    47.996 ? 43.894233 48.177677
    48.379 ? 43.900262 48.207211
    49.157 ? 43.906323 48.237056
    45.741 ? 43.912413 48.267213
    47.027 ? 43.918535 48.29768
    43.043 ? 43.924686 48.328472
    46.137 ? 43.930873 48.359595
    45.56 ? 43.937084 48.39104
    46.379 ? 43.943326 48.422817
    48.803 ? 43.949604 48.454938
    47.915 ? 43.955912 48.48739
    49.428 ? 43.962252 48.520197
    47.213 ? 43.968622 48.553355
    47.472 ? 43.975023 48.586867
    49.464 ? 43.981456 48.620739
    46.667 ? 43.987916 48.654963
    51.203 ? 43.994415 48.689572
    57.248 ? 44.000936 48.724548
    50.657 ? 44.007492 48.759905
    53.12 ? 44.014079 48.795647
    52.56 ? 44.020701 48.831772
    51.341 ? 44.027353 48.8683
    52.4 ? 44.034035 48.905228
    47.63 ? 44.040748 48.94256
    42.676 ? 44.047494 48.980306
    43.891 ? 44.054268 49.018455
    50.01 ? 44.06108 49.057044
    57.741 ? 44.067917 49.096055
    55.253 ? 44.074784 49.135498
    50.074 ? 44.081691 49.175383
    47.007 ? 44.088622 49.221583
    50.947 ? 44.095588 49.262383
    55.974 ? 44.102585 49.303644
    54.577 ? 44.109616 49.345374
    51.855 ? 44.116677 49.387577
    55.183 ? 44.123765 49.430244
    55.696 ? 44.130895 49.473422
    51.799 ? 44.138046 49.517086
    51.209 ? 44.14523 49.561251
    50.045 ? 44.152454 49.605937
    50.545 ? 44.159702 49.651122
    53.831 ? 44.166986 49.696848
    55.374 ? 44.174302 49.743108
    53.256 ? 44.181648 49.78991
    59.977 ? 44.189027 49.837264
    58.039 ? 44.196433 49.885162
    50.728 ? 44.203882 49.933649
    51.862 ? 44.211352 49.982704
    51.916 ? 44.218855 50.032346
    50.663 ? 44.226398 50.082592
    49.98 ? 44.233965 50.133422
    51.001 ? 44.241569 50.184884
    48.838 ? 44.249203 50.236971
    52.545 ? 44.25687 50.289695
    47.953 ? 44.264571 50.343065
    47.627 ? 44.272297 50.397071
    47.604 ? 44.280066 50.451769
    47.293 ? 44.287858 50.507136
    52.28 ? 44.295681 50.563193
    55.127 ? 44.303547 50.619945
    55.083 ? 44.311435 50.677417
    52.689 ? 44.319361 50.73562
    52.675 ? 44.327317 50.794559
    57.671 ? 44.335307 50.85425
    55.372 ? 44.34333 50.914707
    51.196 ? 44.351382 50.975919
    52.264 ? 44.359469 51.037942
    56.887 ? 44.367588 51.100769
    53.685 ? 44.375735 51.164411
    55.202 ? 44.383925 51.228897
    51.713 ? 44.392138 51.294205
    47.801 ? 44.400388 51.360399
    46.085 ? 44.40867 51.427472
    46.137 ? 44.416985 51.49544
    51.344 ? 44.425333 51.564303
    50.191 ? 44.433709 51.63411
    55.732 ? 44.442121 51.704866
    57.937 ? 44.450569 51.776588
    51.624 ? 44.459041 51.849285
    57.837 ? 44.467557 51.922994
    56.672 ? 44.476096 51.997692
    49.412 ? 44.484672 52.073453
    49.196 ? 44.493282 52.150276
    53.958 ? 44.501921 52.228173
    58.309 ? 44.510601 52.307181
    53.935 ? 44.519303 52.387276
    54.874 ? 44.528044 52.468545
    60.257 ? 44.536818 52.55098
    56.646 ? 44.545622 52.634603
    47.781 ? 44.554466 52.719423
    49.851 ? 44.563333 52.805496
    50.924 ? 44.572241 52.892839
    56.664 ? 44.581179 52.981469
    55.336 ? 44.590147 53.071412
    58.218 ? 44.599152 53.162702
    52.877 ? 44.608191 53.255337
    51.094 ? 44.617263 53.349398
    49.331 ? 44.626367 53.444886
    49.327 ? 44.635501 53.541829
    50.745 ? 44.644677 53.640272
    51.725 ? 44.653878 53.7402
    59.231 ? 44.663112 53.841711
    50.333 ? 44.672385 53.944816
    46.138 ? 44.681684 54.049535
    48.198 ? 44.691021 54.155919
    57.327 ? 44.700395 54.26397
    56.034 ? 44.709798 54.37378
    54.945 ? 44.719236 54.485361
    52.953 ? 44.728707 54.598757
    54.981 ? 44.738211 54.714
    57.465 ? 44.747746 54.831103
    51.626 ? 44.757312 54.950174
    56.609 ? 44.766922 55.071238
    57.679 ? 44.776555 55.194319
    56.837 ? 44.786229 55.319484
    59.904 ? 44.795934 55.446734
    53.136 ? 44.805674 55.576194
    50.808 ? 44.815445 55.707878
    53.028 ? 44.825254 55.841845
    53.791 ? 44.835094 55.978144
    51.498 ? 44.844965 56.11679
    52.033 ? 44.854867 56.257926
    55.188 ? 44.864812 56.401575
    52.122 ? 44.874784 56.547793
    65.924 ? 44.884793 56.696649
    64.111 ? 44.894836 56.848159
    60.476 ? 44.904913 57.002485
    54.253 ? 44.915025 57.159652
    59.118 ? 44.925169 57.319732
    60.404 ? 44.935349 57.482798
    51.418 ? 44.945557 57.648877
    54.286 ? 44.955806 57.818155
    57.998 ? 44.966083 57.990655
    57.839 ? 44.976392 58.166465
    63.702 ? 44.986741 58.345686
    59.242 ? 44.997122 58.528341
    61.931 ? 45.00754 58.714641
    61.682 ? 45.017992 58.904626
    58.365 ? 45.028475 59.098393
    59.448 ? 45.038995 59.296055
    55.06 ? 45.049542 59.497648
    61.01 ? 45.060136 59.703425
    56.172 ? 45.070752 59.913417
    53.322 ? 45.081404 60.127755
    56.682 ? 45.092093 60.346572
    55.489 ? 45.102817 60.569924
    55.321 ? 45.113578 60.798077
    53.19 ? 45.124369 61.031101
    54.804 ? 45.135198 61.269146
    55.053 ? 45.146058 61.512355
    56.325 ? 45.15695 61.760808
    59.134 ? 45.167884 62.014825
    58.495 ? 45.178845 62.274484
    58.181 ? 45.189838 62.539965
    57.039 ? 45.200879 62.811462
    61.05 ? 45.211941 63.089052
    58.523 ? 45.223046 63.373121
    59.571 ? 45.234182 63.66377
    66.785 ? 45.245354 63.96122
    64.648 ? 45.256561 64.265689
    63.607 ? 45.267796 64.577301
    66.859 ? 45.279078 64.8965
    65.579 ? 45.290383 65.223414
    60.933 ? 45.301723 65.558315
    63.193 ? 45.313107 65.901486
    63.769 ? 45.324518 66.253076
    57.688 ? 45.335965 66.613593
    60.817 ? 45.34745 66.983245
    60.736 ? 45.358968 67.362346
    65.465 ? 45.370524 67.751226
    66.174 ? 45.382106 68.150107
    68.682 ? 45.393734 68.5596
    71.549 ? 45.405385 68.979945
    67.591 ? 45.417074 69.411555
    63.775 ? 45.428808 69.854846
    59.919 ? 45.440565 70.310094
    65.645 ? 45.452364 70.778039
    68.146 ? 45.464194 71.259014
    65.475 ? 45.476062 71.753519
    67.259 ? 45.487966 72.262068
    63.973 ? 45.499898 72.78505
    63.616 ? 45.511877 73.323364
    73.24 ? 45.523879 73.877429
    74.68 ? 45.535917 74.447898
    75.933 ? 45.548 75.035434
    67.227 ? 45.560107 75.640529
    67.472 ? 45.572257 76.264297
    72.762 ? 45.584437 76.90732
    76.08 ? 45.596657 77.570419
    74.102 ? 45.608913 78.254431
    79.059 ? 45.621196 78.960051
    80.819 ? 45.633519 79.688647
    80.189 ? 45.645878 80.441019
    79.566 ? 45.658269 81.218211
    76.092 ? 45.670703 82.021345
    82.061 ? 45.683165 82.85134
    87.137 ? 45.695666 83.709944
    87.938 ? 45.708204 84.598228
    84.47 ? 45.720774 85.517582
    81.559 ? 45.733382 86.469492
    92.041 ? 45.746019 87.455209
    93.572 ? 45.758697 88.476994
    88.142 ? 45.771411 89.536323
    91.42 ? 45.784154 90.635044
    91.965 ? 45.796942 91.775178
    96.234 ? 45.809759 92.958459
    97.4 ? 45.822614 94.187848
    96.191 ? 45.835505 95.465405
    105.181 ? 45.848427 96.793678
    104.338 ? 45.861394 98.175411
    101.435 ? 45.874388 99.613049
    113.731 ? 45.887422 101.110598
    109.127 ? 45.900492 102.670944
    105.229 ? 45.913589 104.297644
    111.3 ? 45.926738 105.994552
    116.36 ? 45.939907 107.765177
    125.351 ? 45.953119 109.615019
    119.328 ? 45.966369 111.548258
    127.775 ? 45.979646 113.569984
    135.403 ? 45.992967 115.685676
    135.566 ? 46.006322 117.900528
    136.907 ? 46.019712 120.222276
    139.379 ? 46.03314 122.657103
    144.646 ? 46.046597 125.21247
    145.831 ? 46.060102 127.896429
    145.851 ? 46.073632 130.716817
    150.916 ? 46.0872 133.684836
    168.466 ? 46.100808 136.809928
    167.102 ? 46.114448 140.103307
    174.083 ? 46.128127 143.577181
    185.825 ? 46.14184 147.243727
    176.855 ? 46.155591 151.119749
    183.247 ? 46.16938 155.220072
    196.257 ? 46.183201 159.562192
    200.379 ? 46.197061 164.165257
    199.583 ? 46.210951 169.048829
    200.064 ? 46.224878 174.239104
    205.18 ? 46.23885 179.760256
    209.827 ? 46.252851 185.640669
    234.288 ? 46.266888 191.911673
    254.406 ? 46.280964 198.606059
    269.61 ? 46.295077 205.766642
    270.219 ? 46.309224 213.439022
    285.166 ? 46.323405 221.662919
    282.962 ? 46.337632 230.497018
    291.197 ? 46.351885 239.999408
    309.152 ? 46.366178 250.245095
    326.507 ? 46.380507 261.309856
    336.723 ? 46.394867 273.283341
    336.86 ? 46.409278 286.268616
    354.968 ? 46.423712 300.380093
    376.945 ? 46.438186 315.764366
    403.489 ? 46.452699 332.578673
    430.753 ? 46.467241 351.012247
    449.589 ? 46.481834 371.28816
    476.056 ? 46.496449 393.663069
    483.905 ? 46.511107 418.462615
    509.313 ? 46.525803 446.049863
    529.052 ? 46.540528 476.861172
    573.157 ? 46.555301 511.410053
    631.647 ? 46.570099 550.284524
    676.071 ? 46.584939 594.205885
    686.41 ? 46.599817 643.965821
    759.805 ? 46.614725 700.47933
    836.132 ? 46.62968 764.776398
    855.582 ? 46.644662 837.976148
    915.659 ? 46.659687 921.372415
    997.493 ? 46.674749 1016.283495
    1047.148 ? 46.689839 1124.107144
    1153.555 ? 46.70498 1246.251037
    1268.187 ? 46.720144 1384.004944
    1347.573 ? 46.735351 1538.583482
    1464.763 ? 46.750597 1710.669267
    1592.229 ? 46.765871 1900.265214
    1725.54 ? 46.781196 2106.207286
    1954.919 ? 46.796545 2325.498751
    2223.654 ? 46.811938 2552.869611
    2462.815 ? 46.827365 2779.701934
    2711.437 ? 46.842824 2993.961296
    2882.868 ? 46.858334 3180.59913
    3213.095 ? 46.873866 3323.208915
    3554.702 ? 46.889441 3407.127096
    3632.779 ? 46.905055 3422.662996
    3679.072 ? 46.920699 3367.950639
    3557.645 ? 46.936392 3249.452202
    3232.946 ? 46.952109 3080.156919
    2955.896 ? 46.967873 2876.039909
    2667.378 ? 46.98367 2653.063318
    2321.541 ? 46.999499 2424.703462
    2090.795 ? 47.015378 2201.032136
    1829.422 ? 47.03128 1988.823118
    1618.011 ? 47.047224 1791.869029
    1540.846 ? 47.063209 1612.09101
    1377.928 ? 47.079231 1449.932662
    1214.793 ? 47.095288 1304.941588
    1119.94 ? 47.111376 1176.172108
    1002.796 ? 47.127509 1062.280485
    914.798 ? 47.143677 961.921066
    873.322 ? 47.159885 873.683273
    795.36 ? 47.176126 796.198021
    713.237 ? 47.192398 728.19321
    671.998 ? 47.208718 668.436622
    616.853 ? 47.225076 615.870321
    571.295 ? 47.241466 569.529399
    557.514 ? 47.257895 528.562269
    532.796 ? 47.274356 492.236654
    526.308 ? 47.290861 459.888566
    487.902 ? 47.307401 430.979299
    436.235 ? 47.323984 405.040049
    420.352 ? 47.340598 381.673132
    414.078 ? 47.357246 360.548592
    394.988 ? 47.373938 341.369687
    366.772 ? 47.390664 323.903255
    351.335 ? 47.407431 307.94593
    342.101 ? 47.424236 293.32483
    328.683 ? 47.441069 279.896176
    305.823 ? 47.457946 267.524973
    287.076 ? 47.474861 256.10587
    276.902 ? 47.491816 245.543607
    275.611 ? 47.508808 235.75499
    256.774 ? 47.525829 226.658084
    230.725 ? 47.542897 218.205861
    217.734 ? 47.559999 210.332534
    221.536 ? 47.577139 202.987159
    214.052 ? 47.594318 196.12437
    212.573 ? 47.611527 189.705371
    197.263 ? 47.628781 183.689834
    191.619 ? 47.646071 178.046835
    179.415 ? 47.663394 172.746798
    177.255 ? 47.680769 167.762928
    167.638 ? 47.698165 163.072387
    165.609 ? 47.715606 158.650313
    170.596 ? 47.733087 154.478199
    161.126 ? 47.750595 150.537829
    148.883 ? 47.768159 146.812661
    145.986 ? 47.785745 143.288569
    153.359 ? 47.803375 139.94956
    148.433 ? 47.821043 136.784057
    142.945 ? 47.838743 133.780424
    141.618 ? 47.856492 130.927984
    132.315 ? 47.874267 128.217717
    125.831 ? 47.892086 125.638931
    125.273 ? 47.909943 123.184118
    122.948 ? 47.92783 120.845575
    125.881 ? 47.945769 118.616234
    121.8 ? 47.963734 116.490103
    128.693 ? 47.981743 114.459792
    117.727 ? 47.999788 112.520317
    113.307 ? 48.017865 110.666425
    107.424 ? 48.035995 108.893243
    104.432 ? 48.054148 107.196751
    112.187 ? 48.072346 105.571671
    109.018 ? 48.090581 104.014596
    92.207 ? 48.108847 102.521853
    97.191 ? 48.127166 101.090032
    97.013 ? 48.145508 99.716313
    88.808 ? 48.163895 98.396873
    84.265 ? 48.182321 97.129327
    90.198 ? 48.200777 95.911036
    95.503 ? 48.219287 94.739558
    97.431 ? 48.23782 93.612899
    96.846 ? 48.256396 92.528194
    93.914 ? 48.275012 91.483763
    87.709 ? 48.293658 90.477673
    86.927 ? 48.312359 89.508132
    89.832 ? 48.331081 88.573697
    84.094 ? 48.349849 87.672195
    75.725 ? 48.368655 86.802407
    77.548 ? 48.387489 85.962898
    76.751 ? 48.406382 85.15234
    76.213 ? 48.425293 84.369659
    73.722 ? 48.444252 83.613188
    82.035 ? 48.463248 82.882029
    78.403 ? 48.482276 82.175092
    76.841 ? 48.501357 81.491368
    83.491 ? 48.520462 80.830071
    81.536 ? 48.53961 80.189887
    79.142 ? 48.558798 79.570138
    73.444 ? 48.578016 78.970002
    75.963 ? 48.597287 78.388699
    75.988 ? 48.616583 77.825636
    76.895 ? 48.635923 77.279761
    72.358 ? 48.655301 76.750573
    75.807 ? 48.674711 76.237425
    70.078 ? 48.694173 75.73972
    77.058 ? 48.713659 75.256998
    77.636 ? 48.733191 74.788413
    67.103 ? 48.752762 74.333591
    66.426 ? 48.772362 73.892011
    66.124 ? 48.792016 73.463213
    62.647 ? 48.811692 73.046837
    68.746 ? 48.831417 72.642203
    67.43 ? 48.851178 72.249009
    70.537 ? 48.870969 71.866849
    63.812 ? 48.890817 71.494867
    66.002 ? 48.910686 71.133767
    61.095 ? 48.930603 70.782498
    57.902 ? 48.950555 70.440823
    62.974 ? 48.970539 70.108416
    66.6 ? 48.990575 69.784992
    66.343 ? 49.010637 69.470321
    66.833 ? 49.030744 69.163941
    68.022 ? 49.050889 68.865674
    64.728 ? 49.071066 68.575251
    61.107 ? 49.091297 68.292442
    61.43 ? 49.11155 68.017063
    64.681 ? 49.131849 67.748731
    63.635 ? 49.152187 67.487301
    61.832 ? 49.172555 67.232556
    59.192 ? 49.192979 66.98432
    55.393 ? 49.213423 66.742432
    67.822 ? 49.233915 66.506579
    66.973 ? 49.254447 66.276644
    60.862 ? 49.275006 66.052446
    64.208 ? 49.29562 65.833846
    63.107 ? 49.316259 65.620719
    61.422 ? 49.336946 65.412795
    58.021 ? 49.357668 65.209986
    56.233 ? 49.37843 65.012153
    58.477 ? 49.399229 64.81916
    61.985 ? 49.42006 64.630937
    66.426 ? 49.440936 64.447247
    62.415 ? 49.461852 64.268036
    66.693 ? 49.482808 64.093191
    63.791 ? 49.503799 63.922616
    64.395 ? 49.524826 63.756278
    70.803 ? 49.545893 63.593997
    67.732 ? 49.567002 63.435789
    54.593 ? 49.588151 63.281655
    57.486 ? 49.609335 63.131677
    63.55 ? 49.630552 62.986118
    63.372 ? 49.651817 62.845295
    67.407 ? 49.673116 62.709895
    66.821 ? 49.694457 62.580805
    64.022 ? 49.715837 62.45904
    57.26 ? 49.737247 62.345514
    55.738 ? 49.7587 62.240537
    55.636 ? 49.780199 62.143557
    56.147 ? 49.80173 62.052344
    53.946 ? 49.823304 61.962342
    62.671 ? 49.844906 61.866283
    62.626 ? 49.866554 61.756551
    61.252 ? 49.888245 61.630903
    59.358 ? 49.909973 61.494454
    56.863 ? 49.931738 61.355057
    57.183 ? 49.953535 61.218811
    52.783 ? 49.975378 61.088973
    54.421 ? 49.99726 60.973019
    52.585 ? 50.019183 60.858636
    53.709 ? 50.041141 60.751201
    65.236 ? 50.06313 60.64953
    67.228 ? 50.085167 60.552565
    61.656 ? 50.107241 60.459373
    61.228 ? 50.129348 60.369275
    59.061 ? 50.151512 60.281839
    53.445 ? 50.173693 60.196764
    60.051 ? 50.195925 60.113834
    63.997 ? 50.218193 60.032936
    60.098 ? 50.240494 59.953981
    52.103 ? 50.262848 59.876915
    55.411 ? 50.285226 59.80168
    59.657 ? 50.307649 59.728179
    60.227 ? 50.330112 59.65639
    61.81 ? 50.352608 59.586262
    61.573 ? 50.375157 59.517797
    57.865 ? 50.397727 59.450869
    59.231 ? 50.420345 59.385498
    59.642 ? 50.443003 59.321635
    55.754 ? 50.46569 59.259238
    58.429 ? 50.488433 59.198302
    56.277 ? 50.511198 59.138785
    56.731 ? 50.534009 59.080631
    57.643 ? 50.556861 59.023829
    59.629 ? 50.579743 58.968342
    63.551 ? 50.602678 58.914165
    61.114 ? 50.625639 58.861268
    60.6 ? 50.648643 58.809596
    65.561 ? 50.671688 58.759144
    60.599 ? 50.694762 58.709877
    54.146 ? 50.717893 58.6618
    56.741 ? 50.741047 58.614878
    56.872 ? 50.764248 58.569066
    57.986 ? 50.787488 58.524362
    58.319 ? 50.810757 58.480731
    62.906 ? 50.834084 58.438183
    59.597 ? 50.857427 58.396676
    62.795 ? 50.880821 58.356185
    62.191 ? 50.904256 58.316702
    60.466 ? 50.927718 58.278194
    58.954 ? 50.951238 58.240674
    60.331 ? 50.974779 58.204107
    59.396 ? 50.998367 58.168464
    59.655 ? 51.021993 58.133738
    62.996 ? 51.04565 58.099908
    62.409 ? 51.069364 58.066981
    56.641 ? 51.093097 58.034924
    52.344 ? 51.116881 58.003715
    55.604 ? 51.140704 57.97335
    60.032 ? 51.164554 57.943801
    59.819 ? 51.188463 57.915083
    57.128 ? 51.212393 57.887164
    59.571 ? 51.236369 57.860022
    59.437 ? 51.260383 57.833652
    56.534 ? 51.284429 57.808037
    55.583 ? 51.308531 57.783187
    54.265 ? 51.332655 57.759072
    54.495 ? 51.356825 57.735674
    59.423 ? 51.38103 57.712986
    55.98 ? 51.40527 57.690995
    56.402 ? 51.429567 57.669713
    55.877 ? 51.453887 57.64911
    61.818 ? 51.478249 57.629165
    63.659 ? 51.502654 57.609885
    55.564 ? 51.527089 57.591246
    61.62 ? 51.551578 57.573263
    58.963 ? 51.576088 57.555905
    60.988 ? 51.600644 57.539164
    53.278 ? 51.625245 57.52304
    50.815 ? 51.64987 57.507505
    56.52 ? 51.674556 57.492589
    61.312 ? 51.699258 57.478247
    57.721 ? 51.724012 57.464484
    59.163 ? 51.748804 57.451293
    58.462 ? 51.773627 57.438655
    61.102 ? 51.798504 57.426589
    62.422 ? 51.823403 57.415064
    59.511 ? 51.84835 57.404078
    57.612 ? 51.873332 57.393622
    58.811 ? 51.898348 57.383687
    56.088 ? 51.923419 57.374289
    50.748 ? 51.948513 57.365398
    55.598 ? 51.973654 57.357013
    60.275 ? 51.998831 57.349126
    56.421 ? 52.024043 57.341728
    55.937 ? 52.049305 57.334844
    59.111 ? 52.074592 57.328417
    52.651 ? 52.099927 57.322477
    52.778 ? 52.125297 57.317008
    53.064 ? 52.1507 57.311998
    56.808 ? 52.176159 57.30747
    54.74 ? 52.20164 57.303391
    53.698 ? 52.227167 57.299763
    53.275 ? 52.252733 57.296583
    58.055 ? 52.278337 57.293845
    56.137 ? 52.303982 57.291551
    59.095 ? 52.329657 57.289692
    61.757 ? 52.355378 57.288262
    55.101 ? 52.381135 57.287258
    60.046 ? 52.40694 57.286686
    59.123 ? 52.432772 57.286524
    58.419 ? 52.458641 57.286786
    58.283 ? 52.484553 57.287458
    61.15 ? 52.510507 57.288543
    56.518 ? 52.536499 57.290036
    54.422 ? 52.562532 57.291937
    61.522 ? 52.588592 57.294239
    60.687 ? 52.614697 57.296938
    56.128 ? 52.640842 57.300038
    52.788 ? 52.667029 57.303536
    55.708 ? 52.693252 57.307437
    63.515 ? 52.719507 57.311714
    65.189 ? 52.745807 57.316388
    56.067 ? 52.772145 57.321454
    58.888 ? 52.798525 57.326912
    61.178 ? 52.82494 57.332764
    63.133 ? 52.851384 57.338985
    58.669 ? 52.87788 57.345605
    60.078 ? 52.904411 57.35261
    65.697 ? 52.930985 57.360008
    65.47 ? 52.957594 57.367788
    65.06 ? 52.984233 57.375955
    61.48 ? 53.010917 57.384509
    57.675 ? 53.037643 57.393457
    57.977 ? 53.064406 57.402796
    65.005 ? 53.09121 57.412528
    66.302 ? 53.11804 57.42265
    58.262 ? 53.144917 57.433169
    58.69 ? 53.171835 57.444092
    62.263 ? 53.19878 57.455405
    62.354 ? 53.225786 57.467147
    58.604 ? 53.252809 57.479282
    59.086 ? 53.279879 57.491835
    63.148 ? 53.306992 57.504808
    62.477 ? 53.334128 57.518191
    61.495 ? 53.361323 57.532024
    64.969 ? 53.388538 57.546279
    63.626 ? 53.415803 57.560981
    58.806 ? 53.443103 57.576131
    55.711 ? 53.470437 57.591733
    61.016 ? 53.497825 57.607823
    59.974 ? 53.525231 57.624363
    58.775 ? 53.552686 57.641397
    60.634 ? 53.580181 57.658932
    63.489 ? 53.607701 57.676961
    64.205 ? 53.635285 57.695545
    58.443 ? 53.662883 57.714636
    54.048 ? 53.690529 57.734284
    52.55 ? 53.718213 57.754503
    57.576 ? 53.745927 57.775299
    54.129 ? 53.773698 57.796718
    55.997 ? 53.801491 57.818753
    60.627 ? 53.82933 57.841435
    56.585 ? 53.857202 57.864788
    57.205 ? 53.885109 57.888836
    56.92 ? 53.91307 57.913628
    54.795 ? 53.941052 57.939166
    54.267 ? 53.969077 57.965492
    48.908 ? 53.997148 57.992657
    50.354 ? 54.025243 58.020676
    56.867 ? 54.053397 58.049627
    60.453 ? 54.081571 58.079521
    62.864 ? 54.109789 58.110419
    64.512 ? 54.138049 58.142389
    63.501 ? 54.166334 58.17547
    59.649 ? 54.194677 58.209763
    55.991 ? 54.223042 58.2453
    56.498 ? 54.251454 58.28218
    66.888 ? 54.2799 58.320491
    62.868 ? 54.308376 58.360319
    59.868 ? 54.336911 58.401803
    57.062 ? 54.365466 58.445011
    56.533 ? 54.394063 58.490091
    57.656 ? 54.422705 58.537207
    57.62 ? 54.451373 58.586488
    60.156 ? 54.480097 58.638145
    61.897 ? 54.508839 58.692328
    59.863 ? 54.537628 58.753105
    61.708 ? 54.566456 58.813076
    62.193 ? 54.595311 58.87631
    64.729 ? 54.624229 58.943147
    67.067 ? 54.653161 59.01386
    60.658 ? 54.682142 59.088835
    58.638 ? 54.711155 59.168495
    57.431 ? 54.740204 59.253273
    59.162 ? 54.769304 59.343678
    62.776 ? 54.798427 59.440224
    61.442 ? 54.827597 59.543494
    61.101 ? 54.856804 59.654182
    63.765 ? 54.886034 59.772949
    64.511 ? 54.91533 59.901061
    62.764 ? 54.94464 60.038368
    57.062 ? 54.973998 60.186187
    58.659 ? 55.00339 60.345515
    58.738 ? 55.032814 60.51728
    59.642 ? 55.0623 60.702521
    60.125 ? 55.091795 60.90219
    57.971 ? 55.121345 61.117275
    60.62 ? 55.150923 61.348807
    56.116 ? 55.180537 61.59756
    53.187 ? 55.210205 61.864185
    56.807 ? 55.239891 62.148961
    65.106 ? 55.269625 62.451715
    66.172 ? 55.299399 62.771874
    67.013 ? 55.329197 63.107773
    64.421 ? 55.359048 63.456814
    66.807 ? 55.388925 63.815014
    66.682 ? 55.418846 64.176793
    60.819 ? 55.448806 64.535169
    60.642 ? 55.47879 64.88112
    62.476 ? 55.508835 65.204291
    62.275 ? 55.538898 65.493237
    65.168 ? 55.569007 65.736337
    67.899 ? 55.599149 65.923003
    66.47 ? 55.629321 66.044494
    68.368 ? 55.659556 66.095337
    73.799 ? 55.689802 66.073866
    71.765 ? 55.720098 65.982672
    63.456 ? 55.750425 65.827948
    67.835 ? 55.780798 65.618943
    66.912 ? 55.811204 65.366654
    60.785 ? 55.841639 65.082708
    60.39 ? 55.872118 64.830743
    63.088 ? 55.902634 64.516115
    66.56 ? 55.933192 64.1997
    61.286 ? 55.963784 63.888302
    58.251 ? 55.994403 63.587045
    63.327 ? 56.025072 63.299681
    66.882 ? 56.05577 63.028376
    67.048 ? 56.086514 62.774604
    60.954 ? 56.117291 62.538937
    65.966 ? 56.148095 62.321369
    66.522 ? 56.178945 62.121586
    65.397 ? 56.209836 61.938765
    63.231 ? 56.240761 61.772114
    59.973 ? 56.271725 61.62068
    62.82 ? 56.302716 61.48344
    58.8 ? 56.33375 61.359441
    56.86 ? 56.364824 61.24759
    59.435 ? 56.395932 61.146965
    63.584 ? 56.427079 61.056658
    61.559 ? 56.458255 60.975788
    59.145 ? 56.489479 60.9036
    60.359 ? 56.520731 60.839266
    58.088 ? 56.552025 60.782136
    56.329 ? 56.583356 60.731571
    58.115 ? 56.614711 60.686978
    57.167 ? 56.646117 60.647867
    55.224 ? 56.677555 60.613697
    56.563 ? 56.709034 60.584059
    58.485 ? 56.740549 60.558551
    56.971 ? 56.772086 60.536802
    59.696 ? 56.803674 60.518524
    65.151 ? 56.835296 60.503384
    61.435 ? 56.866945 60.491125
    57.632 ? 56.898657 60.481548
    57.273 ? 56.930376 60.474377
    57.036 ? 56.962148 60.469479
    61.056 ? 56.993949 60.466636
    61.069 ? 57.025781 60.465703
    61.518 ? 57.057671 60.466567
    63.296 ? 57.089575 60.469053
    64.237 ? 57.121525 60.473085
    60.553 ? 57.153514 60.478536
    58.381 ? 57.185525 60.485301
    59.464 ? 57.217599 60.493334
    61.069 ? 57.249679 60.502498
    62.916 ? 57.281812 60.51277
    67.676 ? 57.313983 60.52406
    74.294 ? 57.346176 60.536295
    66.155 ? 57.378427 60.549459
    63.292 ? 57.410691 60.563448
    63.123 ? 57.443008 60.578262
    61.519 ? 57.475355 60.593825
    62.108 ? 57.507727 60.610096
    66.393 ? 57.540158 60.627071
    68.214 ? 57.572604 60.644671
    61.482 ? 57.6051 60.662902
    60.673 ? 57.637627 60.681705
    59.665 ? 57.670181 60.701055
    64.282 ? 57.702792 60.720953
    65.258 ? 57.735419 60.741339
    64.4 ? 57.768089 60.762214
    60.36 ? 57.800795 60.783545
    65.274 ? 57.833525 60.805304
    67.081 ? 57.866317 60.827512
    62.728 ? 57.899122 60.850101
    60.881 ? 57.931974 60.87309
    64.082 ? 57.964859 60.896447
    59.322 ? 57.997767 60.920148
    61.524 ? 58.030735 60.944219
    65.489 ? 58.063717 60.968599
    67.116 ? 58.096743 60.993307
    64.576 ? 58.129807 61.018326
    60.341 ? 58.162896 61.043631
    63.045 ? 58.19604 61.069245
    62.823 ? 58.229202 61.095117
    61.831 ? 58.262407 61.121266
    62.054 ? 58.295645 61.147676
    59.827 ? 58.32891 61.174328
    59.429 ? 58.362235 61.201252
    61.637 ? 58.39557 61.228387
    62.194 ? 58.428951 61.255765
    57.703 ? 58.462369 61.283369
    61.972 ? 58.495809 61.311179
    62.543 ? 58.529306 61.339225
    57.679 ? 58.562815 61.367454
    59.147 ? 58.596373 61.3959
    60.724 ? 58.629968 61.424547
    64.468 ? 58.663584 61.45337
    64.272 ? 58.697256 61.483928
    65.255 ? 58.73094 61.513126
    75.73 ? 58.764674 61.542516
    73.548 ? 58.798441 61.572084
    65.352 ? 58.832232 61.601811
    60.406 ? 58.866076 61.631726
    60.616 ? 58.899938 61.661791
    58.956 ? 58.933848 61.692032
    65.912 ? 58.967789 61.722428
    64.565 ? 59.001749 61.752966
    60.019 ? 59.035774 61.783689
    61.497 ? 59.069806 61.814533
    64.684 ? 59.103888 61.845543
    63.022 ? 59.138 61.876695
    63.063 ? 59.172136 61.907979
    61.423 ? 59.206332 61.939433
    62.487 ? 59.240537 61.970999
    62.935 ? 59.274791 62.002718
    65.992 ? 59.309076 62.035938
    61.223 ? 59.343384 62.067913
    61.409 ? 59.377754 62.100051
    63.552 ? 59.412132 62.132291
    59.684 ? 59.446559 62.164676
    63.243 ? 59.481012 62.197178
    65.724 ? 59.515496 62.229805
    64.741 ? 59.550034 62.262575
    63.311 ? 59.584579 62.295441
    55.93 ? 59.619172 62.328442
    59.148 ? 59.6538 62.361565
    63.051 ? 59.688452 62.394796
    66.318 ? 59.723161 62.42817
    63.582 ? 59.757882 62.461635
    63.783 ? 59.792646 62.495229
    67.76 ? 59.827445 62.528937
    64.309 ? 59.862274 62.562755
    60.969 ? 59.897145 62.596694
    63.383 ? 59.932033 62.630727
    59.869 ? 59.966967 62.664883
    60.819 ? 60.001928 62.699144
    64.97 ? 60.03693 62.73352
    69.148 ? 60.071966 62.768007
    70.258 ? 60.107023 62.802588
    63.71 ? 60.142126 62.837287
    60.44 ? 60.17726 62.872091
    58.915 ? 60.212428 62.907
    60.91 ? 60.247633 62.942019
    62.574 ? 60.282856 62.977126
    67.047 ? 60.318126 63.012351
    68.591 ? 60.353431 63.04768
    63.479 ? 60.388766 63.083109
    61.095 ? 60.424135 63.11864
    66.122 ? 60.459523 63.15426
    69.236 ? 60.49496 63.189996
    65.365 ? 60.530427 63.225828
    64.016 ? 60.565933 63.261768
    61.014 ? 60.601467 63.297801
    62.231 ? 60.637023 63.333924
    63.048 ? 60.672622 63.370154
    64.424 ? 60.708252 63.406483
    68.483 ? 60.743919 63.442914
    68.584 ? 60.779624 63.479447
    63.851 ? 60.815345 63.516062
    62.826 ? 60.851107 63.552781
    57.309 ? 60.886907 63.589603
    63.596 ? 60.922735 63.626518
    66.162 ? 60.9586 63.663532
    64.245 ? 60.994486 63.700632
    63.291 ? 61.030413 63.737836
    62.766 ? 61.066374 63.775137
    64.127 ? 61.102358 63.812524
    64.31 ? 61.138397 63.85003
    65.521 ? 61.174443 63.887605
    65.143 ? 61.210537 63.925291
    63.987 ? 61.246659 63.963067
    63.82 ? 61.282799 64.000923
    59.558 ? 61.319001 64.038906
    61.141 ? 61.35521 64.076955
    64.431 ? 61.391464 64.115112
    62.869 ? 61.427749 64.153364
    58.254 ? 61.464052 64.191694
    60.804 ? 61.500414 64.230147
    61.407 ? 61.536784 64.268668
    63.824 ? 61.573199 64.307297
    67.375 ? 61.609639 64.346014
    63.622 ? 61.646106 64.384818
    60.756 ? 61.682626 64.42374
    64.479 ? 61.719158 64.462733
    64.264 ? 61.755726 64.501826
    66.372 ? 61.792333 64.54102
    70.113 ? 61.828953 64.580289
    68.764 ? 61.865633 64.619681
    62.701 ? 61.902324 64.659145
    70.826 ? 61.939057 64.698714
    71.261 ? 61.97582 64.738375
    63.548 ? 62.012603 64.778119
    59.649 ? 62.049436 64.817978
    61.668 ? 62.08628 64.857907
    62.685 ? 62.123168 64.897947
    63.652 ? 62.16009 64.938081
    60.157 ? 62.197025 64.978292
    58.46 ? 62.234021 65.018629
    62.653 ? 62.27102 65.059031
    64.837 ? 62.308068 65.099546
    61.95 ? 62.345143 65.140152
    58.371 ? 62.382235 65.180839
    61.648 ? 62.419384 65.221649
    65.278 ? 62.45654 65.262529
    68.438 ? 62.493741 65.303519
    65.454 ? 62.53097 65.344601
    64.046 ? 62.568219 65.385769
    66.697 ? 62.60552 65.427055
    64.643 ? 62.642833 65.468419
    67.161 ? 62.680183 65.509886
    73.373 ? 62.717573 65.551457
    70.458 ? 62.754973 65.593106
    67.658 ? 62.792429 65.634879
    69.322 ? 62.829889 65.676722
    69.285 ? 62.867397 65.71868
    72.053 ? 62.904934 65.760734
    70.236 ? 62.942487 65.802874
    65.141 ? 62.980098 65.845139
    63.538 ? 63.017716 65.88748
    69.465 ? 63.055369 65.929924
    68.234 ? 63.093057 65.972474
    68.63 ? 63.130763 66.015111
    67.85 ? 63.16852 66.057869
    65.208 ? 63.206289 66.100709
    59.084 ? 63.244091 66.143653
    62.922 ? 63.281932 66.186709
    65.182 ? 63.319789 66.229851
    64.806 ? 63.357697 66.273116
    72.261 ? 63.395613 66.316462
    68.102 ? 63.433569 66.35992
    65.14 ? 63.471553 66.403482
    64.894 ? 63.50956 66.447138
    66.782 ? 63.547619 66.490922
    70.571 ? 63.585677 66.534777
    64.466 ? 63.623781 66.578756
    61.717 ? 63.661917 66.622842
    65.674 ? 63.700069 66.66702
    64.652 ? 63.738273 66.711328
    63.734 ? 63.776484 66.755718
    62.742 ? 63.814737 66.80023
    60.412 ? 63.853018 66.844848
    63.95 ? 63.891313 66.889558
    68.289 ? 63.929663 66.934403
    65.99 ? 63.968019 66.979333
    68.83 ? 64.006419 67.024389
    67.247 ? 64.044844 67.06955
    65.643 ? 64.083282 67.114807
    65.023 ? 64.121781 67.160208
    69.136 ? 64.16028 67.20569
    72.133 ? 64.198824 67.251302
    76.067 ? 64.237391 67.297022
    69.521 ? 64.275977 67.342845
    63.927 ? 64.314617 67.388809
    66.147 ? 64.353259 67.43486
    74.237 ? 64.391944 67.481043
    73.305 ? 64.430657 67.52734
    73.205 ? 64.469396 67.573752
    71.443 ? 64.508167 67.620288
    67.56 ? 64.546949 67.666921
    66.268 ? 64.585775 67.713692
    64.148 ? 64.624624 67.760575
    68.147 ? 64.663509 67.807589
    74.156 ? 64.702416 67.854719
    68.594 ? 64.741347 67.901963
    67.977 ? 64.780307 67.949335
    65.615 ? 64.819304 67.996838
    63.457 ? 64.858326 68.044464
    66.548 ? 64.897375 68.092214
    66.021 ? 64.936439 68.140076
    63.282 ? 64.975542 68.188079
    69.656 ? 65.014676 68.236213
    68.735 ? 65.053834 68.284471
    66.865 ? 65.093016 68.332857
    68.594 ? 65.132223 68.381368
    67.564 ? 65.171466 68.430022
    67.566 ? 65.210732 68.478803
    70.884 ? 65.250031 68.527726
    74.488 ? 65.28935 68.576773
    77.694 ? 65.328694 68.625957
    71.046 ? 65.36807 68.675281
    65.823 ? 65.407475 68.724744
    68.825 ? 65.446907 68.774348
    66.953 ? 65.486365 68.824091
    67.218 ? 65.525837 68.87396
    67.186 ? 65.56535 68.923987
    68.15 ? 65.604893 68.974158
    66.597 ? 65.644458 69.024473
    71.814 ? 65.684052 69.074934
    68.814 ? 65.723657 69.125526
    75.505 ? 65.763303 69.176282
    74.082 ? 65.802973 69.227184
    65.661 ? 65.842667 69.278235
    62.351 ? 65.882405 69.329457
    71.093 ? 65.922136 69.380797
    72.453 ? 65.961917 69.432318
    75.744 ? 66.001726 69.483995
    77.689 ? 66.041539 69.53581
    77.924 ? 66.081406 69.587812
    78.669 ? 66.121282 69.639955
    82.11 ? 66.161189 69.692267
    76.336 ? 66.20112 69.744741
    78.139 ? 66.241081 69.797384
    77.651 ? 66.281055 69.850182
    74.795 ? 66.321068 69.903159
    71.682 ? 66.361104 69.956306
    78.65 ? 66.401168 70.009628
    81.043 ? 66.441255 70.063119
    78.041 ? 66.481369 70.116787
    78.189 ? 66.521492 70.170617
    82.293 ? 66.561665 70.224651
    77.386 ? 66.601851 70.278851
    75.502 ? 66.642067 70.333241
    74.558 ? 66.682311 70.387816
    73.967 ? 66.722559 70.442559
    75.3 ? 66.762858 70.497515
    76.28 ? 66.803169 70.552649
    82.454 ? 66.84351 70.607982
    80.693 ? 66.883876 70.663509
    78.29 ? 66.924253 70.719217
    69.119 ? 66.964666 70.775138
    65.138 ? 67.005109 70.831265
    70.553 ? 67.045573 70.887593
    77.168 ? 67.086063 70.944129
    70.823 ? 67.126562 71.000854
    70.651 ? 67.1671 71.057808
    73.345 ? 67.207665 71.114976
    69.473 ? 67.248243 71.172349
    66.56 ? 67.288862 71.22996
    77.909 ? 67.329487 71.287768
    77.975 ? 67.37015 71.345818
    69.344 ? 67.410825 71.404083
    67.315 ? 67.451527 71.462579
    72.429 ? 67.492268 71.521323
    74.74 ? 67.533014 71.580279
    76.32 ? 67.573795 71.639488
    67.7 ? 67.614591 71.69893
    61.731 ? 67.655411 71.758615
    66.024 ? 67.696273 71.818568
    68.728 ? 67.737137 71.878743
    70.025 ? 67.778031 71.939185
    63.961 ? 67.818953 71.999886
    66.491 ? 67.859882 72.060834
    70.628 ? 67.900862 72.122073
    66.36 ? 67.941843 72.183553
    63.111 ? 67.982859 72.24532
    66.792 ? 68.023894 72.307357
    75.729 ? 68.064941 72.369664
    74.062 ? 68.106042 72.432285
    71.271 ? 68.147137 72.495158
    69.277 ? 68.188266 72.558338
    73.445 ? 68.229418 72.621812
    70.718 ? 68.270579 72.685573
    72.333 ? 68.31179 72.749665
    74.332 ? 68.352994 72.81403
    72.097 ? 68.394241 72.878733
    76.974 ? 68.435503 72.943745
    86.044 ? 68.476777 73.009069
    80.73 ? 68.518102 73.074749
    75.662 ? 68.559423 73.14073
    73.626 ? 68.600775 73.207061
    69.282 ? 68.642147 73.273733
    64.936 ? 68.683539 73.340746
    71.873 ? 68.724969 73.408132
    71.14 ? 68.7664 73.475849
    67.423 ? 68.807866 73.543948
    73.323 ? 68.849352 73.612415
    69.672 ? 68.890845 73.681242
    66.737 ? 68.932389 73.750482
    71.57 ? 68.973929 73.820079
    71.388 ? 69.015497 73.890081
    68.249 ? 69.057096 73.960493
    68.339 ? 69.098703 74.031301
    67.605 ? 69.140349 74.102541
    74.298 ? 69.181995 74.174175
    75.806 ? 69.223676 74.246258
    74.479 ? 69.265373 74.31877
    75.524 ? 69.307085 74.391722
    71.247 ? 69.34884 74.465148
    71.206 ? 69.390592 74.539001
    68.375 ? 69.432379 74.613343
    70.571 ? 69.474181 74.688154
    68.458 ? 69.516004 74.76345
    74.992 ? 69.557853 74.839246
    81.508 ? 69.59971 74.915525
    77.749 ? 69.641595 74.992328
    80.241 ? 69.683503 75.069654
    74.668 ? 69.725431 75.14751
    71.146 ? 69.767378 75.225908
    72.897 ? 69.809337 75.304839
    75.439 ? 69.851324 75.384346
    75.083 ? 69.893337 75.464431
    73.015 ? 69.935363 75.545093
    65.507 ? 69.977415 75.626356
    65.218 ? 70.019469 75.708197
    68.38 ? 70.061557 75.79068
    70.648 ? 70.103672 75.873801
    71.544 ? 70.145799 75.957554
    70.429 ? 70.187938 76.041959
    72.144 ? 70.230101 76.127026
    74.735 ? 70.272287 76.212791
    70.154 ? 70.314492 76.29925
    66.07 ? 70.356717 76.386423
    74.259 ? 70.39895 76.474312
    77.035 ? 70.441211 76.562941
    72.467 ? 70.483502 76.652349
    74.264 ? 70.525798 76.742514
    72.022 ? 70.568124 76.833483
    68.036 ? 70.610447 76.92524
    73.697 ? 70.652809 77.017829
    73.435 ? 70.695183 77.111267
    65.437 ? 70.737576 77.205566
    63.074 ? 70.779997 77.300758
    70.823 ? 70.822417 77.396821
    79.721 ? 70.864866 77.493828
    75.221 ? 70.907337 77.591784
    72.998 ? 70.949824 77.690699
    73.549 ? 70.992327 77.790602
    74.423 ? 71.034842 77.891511
    74.445 ? 71.077383 77.99345
    75.137 ? 71.119945 78.096464
    75.583 ? 71.162526 78.200561
    78.999 ? 71.205115 78.305764
    80.663 ? 71.247719 78.412103
    75.902 ? 71.290351 78.519603
    75.631 ? 71.332998 78.628312
    74.462 ? 71.375665 78.738248
    70.753 ? 71.418352 78.849439
    68.948 ? 71.461043 78.961892
    69.728 ? 71.503757 79.075689
    74.872 ? 71.546498 79.190851
    78.15 ? 71.589251 79.307399
    78.583 ? 71.632023 79.425373
    77.901 ? 71.674812 79.544814
    78.511 ? 71.717596 79.66572
    79.4 ? 71.760427 79.788218
    78.124 ? 71.803259 79.912283
    76.318 ? 71.84611 80.037983
    73.398 ? 71.888984 80.165364
    73.747 ? 71.931862 80.294434
    75.891 ? 71.974768 80.425305
    77.284 ? 72.017681 80.557982
    82.159 ? 72.060618 80.692541
    76.898 ? 72.103578 80.82901
    75.957 ? 72.146531 80.967458
    74.886 ? 72.189515 81.107961
    76.113 ? 72.232514 81.250558
    80.137 ? 72.275533 81.395324
    81.399 ? 72.318568 81.542315
    77.102 ? 72.361606 81.691562
    71.37 ? 72.404668 81.843207
    70.753 ? 72.447746 81.997284
    86.059 ? 72.490828 82.153865
    91.005 ? 72.533956 82.313068
    87.647 ? 72.577073 82.475612
    83.389 ? 72.620213 82.640229
    83.666 ? 72.663365 82.807685
    88.182 ? 72.706532 82.978086
    82.814 ? 72.749727 83.151501
    79.401 ? 72.792918 83.328068
    77.207 ? 72.836133 83.507887
    80.331 ? 72.879374 83.691062
    82.043 ? 72.922597 83.877676
    84.451 ? 72.96587 84.06791
    85.297 ? 73.009135 84.26179
    86.303 ? 73.052424 84.459556
    80.862 ? 73.095729 84.661296
    82.197 ? 73.139041 84.867151
    82.849 ? 73.182384 85.077286
    85.582 ? 73.22572 85.291778
    81.677 ? 73.269075 85.510902
    83.581 ? 73.312454 85.734786
    83.086 ? 73.355833 85.963595
    78.882 ? 73.399246 86.197492
    84.828 ? 73.442653 86.436735
    85.326 ? 73.486086 86.681514
    82.151 ? 73.529527 86.932022
    83.987 ? 73.572973 87.188489
    85.884 ? 73.61646 87.451189
    87.188 ? 73.659933 87.720254
    80.729 ? 73.703437 87.996114
    78.774 ? 73.746944 88.317615
    78.375 ? 73.790456 88.607767
    80.29 ? 73.834007 88.905541
    80.63 ? 73.877542 89.211131
    83.645 ? 73.921108 89.525065
    86.414 ? 73.964682 89.847606
    86.985 ? 74.008257 90.17914
    84.023 ? 74.05187 90.520096
    85.972 ? 74.095468 90.870761
    86.281 ? 74.1391 91.231801
    83.674 ? 74.182744 91.603576
    85.165 ? 74.226382 91.986581
    87.85 ? 74.270057 92.381386
    87.051 ? 74.313714 92.788394
    90.95 ? 74.357409 93.208462
    90.531 ? 74.401108 93.642081
    89.086 ? 74.444804 94.089926
    95.943 ? 74.488542 94.552752
    92.367 ? 74.532265 95.031139
    94.604 ? 74.576014 95.52618
    90.737 ? 74.619768 96.038581
    93.369 ? 74.663523 96.569269
    91.084 ? 74.707319 97.119108
    90.095 ? 74.751093 97.689368
    98.004 ? 74.794902 98.281077
    104.758 ? 74.838718 98.895391
    102.665 ? 74.882546 99.533601
    93.035 ? 74.926383 100.197056
    93.902 ? 74.970215 100.887038
    101.707 ? 75.014074 101.605495
    106.559 ? 75.057946 102.353921
    97.997 ? 75.101829 103.134146
    91.087 ? 75.145712 103.947875
    99.857 ? 75.189599 104.797672
    103.287 ? 75.233513 105.685617
    103.635 ? 75.277435 106.614134
    106.569 ? 75.321365 107.585921
    109.511 ? 75.365307 108.603558
    106.567 ? 75.409248 109.670734
    108.811 ? 75.45321 110.790606
    104.4 ? 75.497179 111.966868
    99.48 ? 75.541159 113.203563
    101.908 ? 75.585137 114.505081
    110.127 ? 75.629141 115.875877
    120.797 ? 75.673153 117.321962
    122.104 ? 75.717165 118.848696
    122.958 ? 75.7612 120.418432
    122.321 ? 75.805224 122.126432
    121.059 ? 75.849268 123.934946
    119.573 ? 75.89333 125.853684
    117.575 ? 75.937393 127.891176
    127.236 ? 75.981468 130.057383
    126.183 ? 76.025539 132.362463
    117.694 ? 76.069625 134.819666
    130.814 ? 76.113731 137.441337
    136.11 ? 76.157833 140.241611
    140.03 ? 76.201951 143.23597
    143.918 ? 76.246065 146.440202
    130.832 ? 76.290198 149.87444
    135.434 ? 76.334347 153.557518
    148.999 ? 76.378492 157.51072
    157.048 ? 76.422648 161.757
    160.153 ? 76.466802 166.319574
    162.797 ? 76.510978 171.227417
    165.023 ? 76.555162 176.507117
    167.803 ? 76.599346 182.188079
    174.283 ? 76.643542 188.301107
    182.477 ? 76.687738 194.875927
    186.345 ? 76.73195 201.948962
    189.643 ? 76.776173 209.550706
    202.59 ? 76.8204 217.712621
    208.479 ? 76.864627 226.464041
    213.852 ? 76.908859 235.827591
    228.23 ? 76.953098 245.82845
    245.536 ? 76.997356 256.474533
    248.204 ? 77.041615 267.764124
    252.682 ? 77.085885 279.678854
    268.371 ? 77.130167 292.174454
    289.125 ? 77.174426 305.190336
    298.051 ? 77.218719 318.620707
    316.219 ? 77.263013 332.323106
    323.138 ? 77.307307 346.10964
    330.1 ? 77.351609 359.739805
    357.738 ? 77.39591 372.937424
    392.811 ? 77.440235 385.371194
    404.375 ? 77.484553 396.683729
    404.332 ? 77.528882 406.505915
    421.617 ? 77.573222 414.480461
    447.118 ? 77.617548 420.299716
    460.62 ? 77.661896 423.72128
    483.693 ? 77.706249 424.602441
    478.232 ? 77.750605 422.91373
    451.055 ? 77.794969 418.743575
    439.817 ? 77.839326 412.282805
    434.107 ? 77.883691 403.812065
    424.345 ? 77.928067 393.669496
    393.208 ? 77.972443 382.221644
    358.332 ? 78.016842 369.839902
    352.417 ? 78.061222 356.862374
    334.2 ? 78.10561 343.601498
    314.567 ? 78.150014 330.320241
    299.727 ? 78.194402 317.232661
    283.225 ? 78.238817 304.509548
    283.946 ? 78.283232 292.266735
    274.547 ? 78.327652 280.595031
    264.006 ? 78.372075 269.550174
    248.055 ? 78.41649 259.163351
    231.053 ? 78.460925 249.449509
    222.743 ? 78.505345 240.400199
    224.477 ? 78.549784 232.005827
    219.168 ? 78.594222 224.246387
    215.551 ? 78.63865 217.097276
    212.739 ? 78.68312 210.533041
    211.229 ? 78.727555 204.5206
    201.041 ? 78.77201 199.032965
    196.847 ? 78.816468 194.041232
    201.337 ? 78.860904 189.517271
    201.589 ? 78.905385 185.435361
    198.522 ? 78.949837 181.766832
    192.218 ? 78.994307 178.488319
    183.77 ? 79.038781 175.575981
    181.788 ? 79.083248 173.007136
    192.679 ? 79.127726 170.761286
    190.415 ? 79.172193 168.81787
    181.768 ? 79.216667 167.163124
    176.717 ? 79.261154 165.789538
    175.883 ? 79.305636 164.700597
    176.361 ? 79.35013 163.914014
    163.31 ? 79.394601 163.459383
    166.751 ? 79.439099 163.375602
    178.182 ? 79.483585 163.692766
    174.622 ? 79.528083 164.410975
    176.518 ? 79.572577 165.46958
    167.444 ? 79.617056 166.706312
    159.168 ? 79.661554 167.800282
    170.043 ? 79.706053 168.231753
    168.179 ? 79.750555 167.412028
    161.946 ? 79.795057 165.069906
    152.897 ? 79.839544 161.50873
    148.778 ? 79.88405 157.345624
    152.926 ? 79.928552 153.124209
    155.378 ? 79.973062 149.17731
    154.334 ? 80.017553 145.66563
    154.137 ? 80.062052 142.634665
    149.972 ? 80.106554 140.06019
    145.543 ? 80.151061 137.881568
    137.808 ? 80.195575 136.026238
    136.832 ? 80.240074 134.427644
    133.318 ? 80.284565 133.031531
    128.39 ? 80.329075 131.800025
    130.949 ? 80.373586 130.707395
    138.46 ? 80.418084 129.736774
    137.108 ? 80.462587 128.877106
    132.147 ? 80.507082 128.120138
    130.372 ? 80.551589 127.459594
    126.91 ? 80.596088 126.890704
    121.462 ? 80.640591 126.409475
    121.539 ? 80.68509 126.01291
    118.227 ? 80.729578 125.697647
    118.819 ? 80.774077 125.461855
    124.951 ? 80.818576 125.303937
    130.373 ? 80.86306 125.223011
    126.729 ? 80.907571 125.219232
    133.222 ? 80.952051 125.292468
    130.938 ? 80.996539 125.444155
    121.591 ? 81.04103 125.676238
    126.104 ? 81.08551 125.991615
    134.744 ? 81.13001 126.394614
    135.29 ? 81.174478 126.890174
    136.905 ? 81.218966 127.484687
    134.901 ? 81.263443 128.186191
    130.414 ? 81.307915 129.004378
    139.276 ? 81.352391 129.951613
    146.103 ? 81.396856 131.04138
    138.088 ? 81.441325 132.290279
    135.44 ? 81.485794 133.717381
    131.639 ? 81.530251 135.344419
    138.027 ? 81.574727 137.197411
    143.869 ? 81.619177 139.304105
    138.196 ? 81.66363 141.695737
    140.103 ? 81.708087 144.406504
    148.685 ? 81.752537 147.47248
    150.58 ? 81.796982 150.933924
    154.621 ? 81.841409 154.829225
    159.907 ? 81.885851 159.196187
    164.866 ? 81.930285 164.068109
    176.506 ? 81.974723 169.467817
    179.918 ? 82.019153 175.406015
    176.904 ? 82.063557 181.861846
    177.249 ? 82.107979 188.775253
    193.54 ? 82.152398 196.027662
    203.228 ? 82.196813 203.422365
    216.599 ? 82.241212 210.678441
    224.663 ? 82.285608 217.418556
    233.197 ? 82.330008 223.201794
    244.422 ? 82.374407 227.577833
    248.41 ? 82.418791 230.169945
    250.123 ? 82.463171 230.761982
    239.963 ? 82.507532 229.351613
    236.352 ? 82.551909 226.153862
    232.955 ? 82.596285 221.54464
    223.752 ? 82.64065 215.977753
    213.131 ? 82.685007 209.892573
    208.801 ? 82.729349 203.669687
    211.33 ? 82.773691 197.597885
    197.445 ? 82.81804 191.875469
    176.742 ? 82.862378 186.626533
    177.915 ? 82.906708 181.910197
    168.169 ? 82.951022 177.750463
    160.058 ? 82.995341 174.142191
    166.964 ? 83.039652 171.063429
    167.211 ? 83.083955 168.484989
    168.134 ? 83.128254 166.368942
    167.703 ? 83.172534 164.679853
    169.125 ? 83.216826 163.381791
    171.145 ? 83.261106 162.440347
    161.369 ? 83.305374 161.825638
    158.773 ? 83.349642 161.507853
    163.462 ? 83.393888 161.462685
    162.168 ? 83.438148 161.668558
    172.897 ? 83.482382 162.106563
    179.174 ? 83.526612 162.762969
    180.097 ? 83.570849 163.624371
    174.632 ? 83.615075 164.681701
    178.632 ? 83.659285 165.928092
    180.447 ? 83.703495 167.358392
    177.825 ? 83.747675 168.971776
    179.329 ? 83.791866 170.766927
    186.467 ? 83.836053 172.745557
    179.378 ? 83.880237 174.910984
    181.674 ? 83.924397 177.267225
    196.592 ? 83.968542 179.822775
    200.059 ? 84.012713 182.58475
    198.371 ? 84.056847 185.562988
    202.232 ? 84.100984 188.768981
    200.089 ? 84.145101 192.214657
    212.332 ? 84.189211 195.917345
    214.57 ? 84.233329 199.892591
    215.722 ? 84.277416 204.159224
    211.897 ? 84.321502 208.738205
    214.735 ? 84.365589 213.651162
    221.541 ? 84.409649 218.926873
    223.065 ? 84.453728 224.592021
    224.632 ? 84.497764 230.677582
    237.168 ? 84.541808 237.217629
    243.197 ? 84.585845 244.247033
    254.189 ? 84.629866 251.810559
    260.059 ? 84.673875 259.950011
    268.612 ? 84.717869 268.713037
    274.991 ? 84.761867 278.150891
    272.067 ? 84.805846 288.315568
    280.451 ? 84.84982 299.272435
    283.49 ? 84.893783 311.081299
    294.787 ? 84.937719 323.808763
    311.262 ? 84.981663 337.524648
    318.797 ? 85.025591 352.296912
    334.811 ? 85.069515 368.209088
    353.204 ? 85.113424 385.331844
    366.506 ? 85.15731 403.739108
    372.1 ? 85.201196 423.501139
    398.896 ? 85.245074 444.674489
    412.827 ? 85.288936 467.323942
    435.464 ? 85.332787 491.477656
    482.036 ? 85.376615 517.145611
    498.297 ? 85.420446 544.304097
    502.581 ? 85.46427 572.875886
    539.394 ? 85.508082 602.752886
    555.108 ? 85.551867 633.729692
    579.984 ? 85.595641 665.523915
    652.577 ? 85.63941 697.754063
    709.617 ? 85.683168 729.920198
    737.281 ? 85.726915 761.439267
    747.752 ? 85.770646 791.592073
    780.642 ? 85.81435 819.581949
    840.742 ? 85.858057 844.558957
    909.817 ? 85.901757 865.664181
    944.188 ? 85.945434 882.11652
    973.487 ? 85.989111 893.241576
    1001.452 ? 86.032753 898.563424
    1005.31 ? 86.076387 897.846893
    999.075 ? 86.120021 891.12599
    969.849 ? 86.163644 878.691052
    936.528 ? 86.207243 861.068291
    894.297 ? 86.250823 838.960485
    840.097 ? 86.294392 813.181357
    798.958 ? 86.337949 784.597253
    752.508 ? 86.38149 754.031919
    718.079 ? 86.425035 722.272662
    691.046 ? 86.468542 690.004712
    641.203 ? 86.512052 657.804896
    594.211 ? 86.555539 626.147154
    565.23 ? 86.599004 595.368915
    543.607 ? 86.642483 565.741469
    520.761 ? 86.685916 537.44347
    489.186 ? 86.729345 510.585784
    452.822 ? 86.772763 485.232589
    440.712 ? 86.816153 461.383293
    441.822 ? 86.859551 439.113584
    430.28 ? 86.902911 418.215274
    393.642 ? 86.946271 398.71764
    367.121 ? 86.989615 380.560442
    351.136 ? 87.032928 363.661029
    338.93 ? 87.076249 347.950513
    331.178 ? 87.119535 333.353262
    324.193 ? 87.162817 319.794869
    303.123 ? 87.206072 307.206637
    289.982 ? 87.249327 295.511318
    283.244 ? 87.292555 284.646725
    280.705 ? 87.335756 274.550315
    277.859 ? 87.378953 265.163368
    268.795 ? 87.422142 256.433624
    252.808 ? 87.465297 248.304647
    237.863 ? 87.508451 240.73177
    237.332 ? 87.551571 233.671157
    233.205 ? 87.59469 227.082321
    226.4 ? 87.637787 220.929818
    220.36 ? 87.680872 215.175592
    220.327 ? 87.723929 209.790128
    220.53 ? 87.766964 204.744599
    221.054 ? 87.809999 200.012617
    231.364 ? 87.853014 195.571325
    214.224 ? 87.896006 191.39595
    206.981 ? 87.938974 187.467656
    198.576 ? 87.981928 183.768073
    185.86 ? 88.024869 180.280332
    178.349 ? 88.067796 176.990016
    180.049 ? 88.110702 173.881045
    181.567 ? 88.153582 170.941603
    188.721 ? 88.196443 168.15989
    187.312 ? 88.239295 165.525151
    178.791 ? 88.282125 163.028232
    178.521 ? 88.324939 160.658541
    183.373 ? 88.36773 158.4085
    173.975 ? 88.410497 156.270452
    164.717 ? 88.453253 154.237337
    158.727 ? 88.49599 152.303221
    162.482 ? 88.538707 150.460882
    161.32 ? 88.581409 148.705376
    162.494 ? 88.624076 147.031545
    158.556 ? 88.666735 145.434612
    154.065 ? 88.709379 143.910619
    145.164 ? 88.751996 142.454486
    146.679 ? 88.7946 141.06288
    150.376 ? 88.837171 139.732211
    151.29 ? 88.879733 138.459172
    142.834 ? 88.922273 137.241011
    139.091 ? 88.964785 136.074081
    143.212 ? 89.007297 134.956069
    143.354 ? 89.049763 133.88439
    143.884 ? 89.092225 132.856725
    135.617 ? 89.134667 131.871119
    135.421 ? 89.177071 130.924851
    129.434 ? 89.219471 130.016301
    130.785 ? 89.261852 129.143676
    138.762 ? 89.304202 128.305102
    142.904 ? 89.346536 127.499281
    133.798 ? 89.388843 126.724163
    122.919 ? 89.43115 125.978566
    130.497 ? 89.473403 125.261089
    140.593 ? 89.515653 124.57048
    131.093 ? 89.557882 123.905739
    125.258 ? 89.600077 123.265258
    120.379 ? 89.642268 122.648211
    120.648 ? 89.684425 122.053544
    122.006 ? 89.726566 121.480294
    122.91 ? 89.768683 120.927722
    122.574 ? 89.810766 120.394585
    120.926 ? 89.852849 119.880273
    114.049 ? 89.894885 119.383962
    116.13 ? 89.936922 118.90495
    122.169 ? 89.978923 118.442663
    121.235 ? 90.020909 117.996134
    123.376 ? 90.062872 117.56488
    126.302 ? 90.104796 117.148285
    120.561 ? 90.146705 116.745788
    118.286 ? 90.188595 116.356982
    117.521 ? 90.230465 115.981076
    124.005 ? 90.272307 115.6177
    121.974 ? 90.314116 115.266386
    118.063 ? 90.355916 114.926695
    113.861 ? 90.397686 114.598299
    117.514 ? 90.439436 114.280572
    120.123 ? 90.481159 113.97323
    124.769 ? 90.522847 113.675896
    114.234 ? 90.564528 113.388232
    107.822 ? 90.606181 113.109989
    114.091 ? 90.647807 112.840637
    129.6 ? 90.689407 112.579967
    125.837 ? 90.730975 112.327685
    117.938 ? 90.772528 112.083507
    121.491 ? 90.814062 111.847255
    128.084 ? 90.855568 111.618488
    117.147 ? 90.897043 111.39704
    116.261 ? 90.938496 111.182676
    119.252 ? 90.979917 110.999128
    117.229 ? 91.021319 110.798345
    109.29 ? 91.062702 110.603916
    110.676 ? 91.104054 110.415704
    110.485 ? 91.145371 110.233509
    116.099 ? 91.186668 110.05716
    121.2 ? 91.22795 109.886557
    113.254 ? 91.269198 109.721367
    112.829 ? 91.310422 109.561505
    114.206 ? 91.351608 109.406805
    107.48 ? 91.392781 109.257128
    103.314 ? 91.433928 109.112385
    108.703 ? 91.475044 108.972303
    109.476 ? 91.516137 108.836823
    107.281 ? 91.557191 108.705792
    105.804 ? 91.598233 108.579108
    106.625 ? 91.639241 108.458496
    105.726 ? 91.68021 108.340117
    102.248 ? 91.72119 108.225765
    103.166 ? 91.762101 108.115253
    105.96 ? 91.803004 108.008531
    102.951 ? 91.843884 107.905541
    107.165 ? 91.884718 107.806065
    110.103 ? 91.925551 107.710105
    101.602 ? 91.966335 107.617521
    104.899 ? 92.007102 107.528251
    103.095 ? 92.047832 107.442247
    99.203 ? 92.088526 107.35934
    99.174 ? 92.129228 107.279538
    108.308 ? 92.169872 107.2027
    105.63 ? 92.210497 107.128788
    97.449 ? 92.251091 107.057767
    100.19 ? 92.291646 106.989483
    113.604 ? 92.332193 106.923941
    117.188 ? 92.372691 106.861033
    106.965 ? 92.41318 106.800735
    106.165 ? 92.453627 106.743001
    104.941 ? 92.494055 106.687721
    99.181 ? 92.534447 106.634864
    98.907 ? 92.574798 106.584367
    103.234 ? 92.615136 106.536204
    101.483 ? 92.655448 106.490351
    104.971 ? 92.695721 106.446683
    106.159 ? 92.735967 106.405198
    100.605 ? 92.776163 106.365826
    105.03 ? 92.816358 106.328572
    105.433 ? 92.856523 106.2934
    95.829 ? 92.896645 106.260198
    102.012 ? 92.936744 106.228974
    103.765 ? 92.976797 106.19967
    103.202 ? 93.01683 106.172269
    94.915 ? 93.056836 106.146764
    99.624 ? 93.096811 106.123065
    98.794 ? 93.136756 106.101162
    100.904 ? 93.176654 106.081013
    97.134 ? 93.216536 106.062606
    93.26 ? 93.256392 106.045938
    101.383 ? 93.296216 106.030928
    99.742 ? 93.336006 106.017565
    96.554 ? 93.37575 106.005815
    106.929 ? 93.415477 105.995672
    104.683 ? 93.455171 105.987129
    94.804 ? 93.494837 105.980124
    96.454 ? 93.534464 105.974642
    101.542 ? 93.574057 105.970667
    104.346 ? 93.613626 105.96818
    100.164 ? 93.653161 105.967185
    103.524 ? 93.692664 105.967622
    101.011 ? 93.732126 105.969478
    97.736 ? 93.771564 105.97276
    94.844 ? 93.810975 105.977434
    97.493 ? 93.850343 105.983504
    97.087 ? 93.889688 105.99093
    100.712 ? 93.92898 105.999688
    105.013 ? 93.968252 106.009796
    105.107 ? 94.0075 106.02123
    99.392 ? 94.046714 106.033996
    102.383 ? 94.085889 106.04804
    100.986 ? 94.125022 106.063365
    97.876 ? 94.164128 106.079975
    101.972 ? 94.203207 106.09785
    110.716 ? 94.24225 106.117004
    110.495 ? 94.281256 106.137391
    106.334 ? 94.320215 106.159008
    98.519 ? 94.359166 106.181888
    96.053 ? 94.398074 106.20598
    103.447 ? 94.436944 106.231309
    113.427 ? 94.475779 106.257846
    109.277 ? 94.514595 106.285608
    109.231 ? 94.553346 106.314552
    105.232 ? 94.592084 106.344713
    98.631 ? 94.63078 106.376087
    99.811 ? 94.669453 106.408665
    104.408 ? 94.708087 106.442438
    101.732 ? 94.746672 106.477395
    108.087 ? 94.78524 106.51356
    110.369 ? 94.823759 106.550928
    103.657 ? 94.862246 106.58949
    114.18 ? 94.900706 106.629262
    110.966 ? 94.939121 106.67023
    110.522 ? 94.977508 106.712403
    117.462 ? 95.015852 106.755798
    111.344 ? 95.054162 106.800402
    105.186 ? 95.092452 106.846246
    99.083 ? 95.130681 106.893293
    103.056 ? 95.168887 106.941576
    105.125 ? 95.207053 106.991118
    100.892 ? 95.245185 107.041905
    105.7 ? 95.28329 107.093964
    105.925 ? 95.321342 107.147279
    106.141 ? 95.359362 107.20187
    105.477 ? 95.397355 107.257782
    97.854 ? 95.435301 107.314987
    99.815 ? 95.473225 107.373529
    97.398 ? 95.511083 107.433382
    102.186 ? 95.548929 107.494602
    111.147 ? 95.586733 107.557205
    102.95 ? 95.624505 107.621199
    94.106 ? 95.662228 107.686592
    95.158 ? 95.699912 107.753415
    107.018 ? 95.737554 107.821679
    111.944 ? 95.775184 107.891465
    108.824 ? 95.812756 107.962715
    100.669 ? 95.850312 108.035512
    100.083 ? 95.887799 108.109865
    98.021 ? 95.925275 108.185806
    99.997 ? 95.962696 108.263377
    106.752 ? 96.000071 108.34257
    108.852 ? 96.037427 108.423469
    108.718 ? 96.074733 108.506109
    106.043 ? 96.112019 108.590508
    105.312 ? 96.149244 108.676723
    107.412 ? 96.186429 108.764761
    106.462 ? 96.2236 108.854706
    93.552 ? 96.260709 108.946641
    87.411 ? 96.297798 109.040548
    98.323 ? 96.334829 109.136533
    108.419 ? 96.371826 109.234601
    109.69 ? 96.408792 109.334865
    103.833 ? 96.445711 109.437385
    100.422 ? 96.482596 109.542192
    102.753 ? 96.519438 109.649428
    104.343 ? 96.55623 109.759075
    108.573 ? 96.593003 109.871304
    97.741 ? 96.629722 109.98617
    94.65 ? 96.666421 110.103751
    101.851 ? 96.703051 110.224181
    100.055 ? 96.739646 110.347496
    104.111 ? 96.776218 110.473856
    109.364 ? 96.812732 110.603438
    107.874 ? 96.849223 110.736252
    109.398 ? 96.885668 110.87254
    105.508 ? 96.922054 111.012309
    100.115 ? 96.958425 111.155803
    106.811 ? 96.994743 111.303245
    105.64 ? 97.031006 111.45464
    103.922 ? 97.067258 111.610365
    113.879 ? 97.103451 111.770425
    106.726 ? 97.139614 111.93512
    104.197 ? 97.175711 112.104753
    108.085 ? 97.211778 112.279404
    98.372 ? 97.247828 112.45953
    96.335 ? 97.28381 112.64518
    99.096 ? 97.319768 112.836776
    98.875 ? 97.355661 113.034726
    108.113 ? 97.391523 113.239188
    112.744 ? 97.427357 113.450756
    109.383 ? 97.463119 113.669575
    105.181 ? 97.498884 113.896346
    104.094 ? 97.534568 114.131347
    105.255 ? 97.570206 114.375122
    112.288 ? 97.605825 114.628436
    114.8 ? 97.64139 114.891599
    106.995 ? 97.676927 115.165423
    105.765 ? 97.712403 115.450777
    104.599 ? 97.747829 115.74813
    109.405 ? 97.78325 116.05872
    120.715 ? 97.818591 116.383072
    119.073 ? 97.853913 116.722432
    115.542 ? 97.889176 117.0781
    115.543 ? 97.924382 117.450886
    112.305 ? 97.959584 117.842602
    113.071 ? 97.994713 118.254199
    110.642 ? 98.029807 118.687504
    103.951 ? 98.064858 119.144531
    111.948 ? 98.099844 119.6266
    119.703 ? 98.134826 120.136372
    109.209 ? 98.169735 120.675421
    107.679 ? 98.204624 121.246479
    114.279 ? 98.239448 121.852477
    105.785 ? 98.274245 122.495542
    108.866 ? 98.308976 123.179397
    116.116 ? 98.343665 123.906507
    117.582 ? 98.378334 124.680717
    116.319 ? 98.412931 125.506144
    117.614 ? 98.447507 126.385731
    116.141 ? 98.482019 127.324519
    115.687 ? 98.516488 128.325641
    116.45 ? 98.550922 129.394167
    112.933 ? 98.585306 130.534669
    119.598 ? 98.619648 131.750316
    120.764 ? 98.653939 133.046629
    116.505 ? 98.688173 134.425767
    121.436 ? 98.722395 135.891599
    129.419 ? 98.756536 137.447146
    135.745 ? 98.790666 139.091416
    129.104 ? 98.824722 140.825277
    129.685 ? 98.858736 142.643846
    133.767 ? 98.892715 144.540331
    132.054 ? 98.926644 146.506074
    129.944 ? 98.960531 148.523565
    139.31 ? 98.99436 150.574595
    138.102 ? 99.028138 152.630101
    146.385 ? 99.061897 154.658343
    149.329 ? 99.095584 156.621334
    142.255 ? 99.12922 158.472318
    145.453 ? 99.162844 160.165507
    149.994 ? 99.196387 161.649707
    156.325 ? 99.229911 162.879177
    166.209 ? 99.26337 163.813385
    166.319 ? 99.296779 164.419927
    159.8 ? 99.330152 164.680901
    166.114 ? 99.363468 164.592114
    165.416 ? 99.396757 164.164983
    156.885 ? 99.429981 163.424014
    152.092 ? 99.463139 162.406606
    138.837 ? 99.496293 161.155946
    149.034 ? 99.529373 159.722013
    145.094 ? 99.562419 158.15315
    143.382 ? 99.5954 156.494906
    147.051 ? 99.628338 154.791503
    143.125 ? 99.661234 153.077204
    140.345 ? 99.694072 151.384154
    146.2 ? 99.726883 149.735103
    147.263 ? 99.759628 148.147018
    138.139 ? 99.792339 146.634844
    129.632 ? 99.824977 145.205268
    133.19 ? 99.85758 143.865206
    135.065 ? 99.89014 142.616068
    134.924 ? 99.922635 141.457314
    134.62 ? 99.955111 140.389063
    134.273 ? 99.987513 139.407407
    136.437 ? 100.019858 138.510281
    134.084 ? 100.052183 137.693598
    137.44 ? 100.084435 136.952153
    134.399 ? 100.116668 136.283046
    130.175 ? 100.14882 135.681127
    131.006 ? 100.180922 135.143062
    131.007 ? 100.213004 134.664463
    127.963 ? 100.245006 134.241155
    126.423 ? 100.276966 133.870114
    130.796 ? 100.308898 133.54741
    121.66 ? 100.340757 133.27024
    123.09 ? 100.372581 133.035419
    118.885 ? 100.404333 132.839995
    118.062 ? 100.436034 132.681724
    120.643 ? 100.467723 132.55805
    117.13 ? 100.499325 132.466923
    113.817 ? 100.530906 132.406327
    116.666 ? 100.5624 132.374332
    120.585 ? 100.593873 132.369472
    121.164 ? 100.625297 132.390162
    116.04 ? 100.656648 132.43504
    119.11 ? 100.687971 132.502935
    122.366 ? 100.71923 132.592712
    133.035 ? 100.750445 132.703377
    128.606 ? 100.781596 132.834108
    121.761 ? 100.812704 132.984024
    120.873 ? 100.843769 133.152495
    120.691 ? 100.87477 133.338942
    122.825 ? 100.905735 133.542707
    126.631 ? 100.93662 133.763473
    133.109 ? 100.967477 134.00066
    131.546 ? 100.998277 134.254012
    134.321 ? 101.029019 134.523337
    133.711 ? 101.059734 134.808189
    124.745 ? 101.090369 135.108603
    126.475 ? 101.120953 135.42414
    132.091 ? 101.151502 135.754883
    141.948 ? 101.181994 136.100879
    139.709 ? 101.212413 136.461754
    134.087 ? 101.24282 136.837953
    138.921 ? 101.273139 137.229019
    139.678 ? 101.30343 137.635304
    135.048 ? 101.333649 138.057037
    138.236 ? 101.363817 138.495444
    135.426 ? 101.393951 138.948215
    136.527 ? 101.424012 139.416461
    146.245 ? 101.454038 139.900722
    143.484 ? 101.483991 140.401408
    141.088 ? 101.513901 140.91833
    148.534 ? 101.543769 141.452354
    150.119 ? 101.573564 142.003174
    146.438 ? 101.603324 142.571473
    144.024 ? 101.633019 143.157969
    145.391 ? 101.662672 143.762408
    143.045 ? 101.692259 144.38591
    145.553 ? 101.721789 145.028257
    149.973 ? 101.751276 145.690338
    147.16 ? 101.780705 146.372991
    146.321 ? 101.8101 147.076119
    145.584 ? 101.839406 147.845211
    143.017 ? 101.86867 148.591839
    141.277 ? 101.897899 149.361245
    152.487 ? 101.927048 150.154532
    155.465 ? 101.956162 150.97163
    146.492 ? 101.98521 151.814234
    146.123 ? 102.014209 152.682248
    156.872 ? 102.043157 153.577056
    159.738 ? 102.07204 154.500065
    165.729 ? 102.100873 155.451297
    166.245 ? 102.129663 156.432871
    158.226 ? 102.158373 157.444727
    158.438 ? 102.187064 158.488719
    166.469 ? 102.215666 159.566469
    166.525 ? 102.244226 160.67823
    164.28 ? 102.272736 161.826614
    165.886 ? 102.301173 163.011711
    161.666 ? 102.329582 164.235817
    171.333 ? 102.357919 165.501067
    176.632 ? 102.386191 166.807871
    175.059 ? 102.414427 168.159525
    175.928 ? 102.442606 169.556349
    183.007 ? 102.470735 171.001215
    186.502 ? 102.498791 172.496899
    190.795 ? 102.526782 174.04414
    195.191 ? 102.554746 175.647114
    192.801 ? 102.582644 177.30644
    189.867 ? 102.610492 179.025893
    197.291 ? 102.638267 180.809015
    192.953 ? 102.666 182.657127
    202.989 ? 102.69366 184.575482
    202.209 ? 102.72127 186.56531
    195.341 ? 102.748845 188.631544
    199.909 ? 102.776332 190.778886
    214.658 ? 102.803792 193.009483
    227.56 ? 102.831179 195.330215
    221.997 ? 102.858501 197.743121
    224.904 ? 102.885788 200.254869
    232.989 ? 102.913002 202.871888
    227.433 ? 102.940158 205.597569
    232.677 ? 102.96728 208.441168
    229.202 ? 102.994313 211.406126
    235.334 ? 103.021327 214.501736
    248.325 ? 103.048245 217.736913
    248.571 ? 103.075113 221.117252
    245.521 ? 103.101946 224.655656
    250.443 ? 103.128699 228.357986
    252.842 ? 103.155417 232.237695
    264.923 ? 103.182055 236.307988
    277.944 ? 103.208642 240.57842
    274.833 ? 103.235179 245.067888
    273.72 ? 103.261652 249.787212
    286.85 ? 103.288074 254.757196
    297.369 ? 103.314423 259.998997
    294.558 ? 103.340722 265.530014
    299.864 ? 103.366979 271.380184
    312.29 ? 103.393163 277.570028
    308.88 ? 103.419305 284.133836
    318.006 ? 103.445358 291.106538
    328.412 ? 103.471392 298.519519
    326.088 ? 103.497331 306.419822
    331.662 ? 103.523219 314.842702
    339.625 ? 103.549072 323.840708
    349.59 ? 103.574838 333.465047
    358.535 ? 103.600568 343.760769
    359.595 ? 103.626218 354.788255
    373.179 ? 103.651811 366.586351
    398.53 ? 103.677361 379.206136
    405.908 ? 103.702853 392.679243
    419.899 ? 103.728288 407.006287
    432.175 ? 103.753635 422.175192
    445.831 ? 103.778932 438.108433
    485.736 ? 103.804194 454.714841
    509.405 ? 103.829383 471.8749
    518.748 ? 103.854499 489.472997
    524.126 ? 103.879581 507.491642
    538.679 ? 103.904582 525.978524
    551.791 ? 103.929548 545.118739
    577.504 ? 103.954434 565.162767
    596.246 ? 103.979263 586.348589
    606.181 ? 104.004041 608.939426
    642.766 ? 104.028746 633.092549
    677.339 ? 104.05341 658.962613
    695.204 ? 104.078 686.659829
    706.909 ? 104.102525 716.21882
    738.118 ? 104.127 747.723219
    773.45 ? 104.15141 781.168279
    816.407 ? 104.175777 816.611294
    848.647 ? 104.200057 854.119176
    876.308 ? 104.224294 893.708583
    930.646 ? 104.248474 935.508382
    969.79 ? 104.27258 979.564256
    1009.315 ? 104.296629 1026.011322
    1033.36 ? 104.320621 1074.995737
    1053.155 ? 104.344555 1126.548699
    1090.221 ? 104.368424 1180.789179
    1137.489 ? 104.392235 1237.634924
    1179.453 ? 104.415981 1296.999998
    1263.619 ? 104.439662 1358.679553
    1323.871 ? 104.4633 1422.173059
    1360.499 ? 104.486866 1486.944216
    1418.102 ? 104.510359 1552.075723
    1489.331 ? 104.533817 1616.531032
    1602.975 ? 104.557179 1679.049313
    1689.822 ? 104.580515 1738.033796
    1758.58 ? 104.60377 1791.890038
    1846.672 ? 104.626967 1838.813402
    1919.15 ? 104.650115 1877.137466
    1996.486 ? 104.673174 1905.34988
    2087.217 ? 104.696207 1922.178149
    2098.308 ? 104.719144 1926.828054
    2055.879 ? 104.74203 1918.979151
    2048.043 ? 104.764883 1898.854434
    2007.474 ? 104.787639 1867.161511
    1912.181 ? 104.810338 1825.097246
    1836.464 ? 104.832995 1774.097785
    1704.443 ? 104.855563 1715.903275
    1585.723 ? 104.87809 1652.225252
    1500.533 ? 104.900543 1584.717413
    1447.036 ? 104.922955 1515.019195
    1385.508 ? 104.945293 1444.417495
    1315.85 ? 104.967559 1374.151831
    1223.819 ? 104.989775 1305.107741
    1168.564 ? 105.011926 1237.965093
    1115.807 ? 105.034011 1173.330949
    1062.321 ? 105.056024 1111.491508
    1025.859 ? 105.077972 1052.749877
    986.667 ? 105.099885 997.185592
    919.564 ? 105.121725 944.802353
    883.824 ? 105.1435 895.631795
    859.389 ? 105.165203 849.536104
    817.779 ? 105.186847 806.460544
    797.689 ? 105.208427 766.241978
    745.093 ? 105.229957 728.712678
    689.485 ? 105.251414 693.763419
    657.399 ? 105.272806 661.195475
    631.388 ? 105.294133 630.893357
    625.704 ? 105.31541 602.685235
    604.215 ? 105.336607 576.410635
    559.573 ? 105.357754 551.961488
    555.398 ? 105.378843 529.176435
    548.735 ? 105.399852 507.958892
    510.316 ? 105.420812 488.177678
    500.829 ? 105.44169 469.714014
    483.642 ? 105.462519 452.488409
    462.681 ? 105.483283 436.386012
    450.129 ? 105.503982 421.339636
    434.338 ? 105.524623 407.258457
    408.388 ? 105.545192 394.061217
    408.393 ? 105.565688 381.695248
    410.401 ? 105.586142 370.08291
    389.533 ? 105.606523 359.180689
    384.094 ? 105.626839 348.928342
    372.784 ? 105.647082 339.272052
    367.688 ? 105.667291 330.178867
    350.851 ? 105.687396 321.596915
    332.758 ? 105.707459 313.499555
    336.462 ? 105.727458 305.847016
    336.81 ? 105.747398 298.604033
    317.217 ? 105.767267 291.750566
    297.867 ? 105.787062 285.251802
    299.004 ? 105.8068 279.091686
    294.604 ? 105.826473 273.243785
    295.966 ? 105.846089 267.684665
    295.77 ? 105.865632 262.402156
    291.503 ? 105.885117 257.372504
    279.163 ? 105.904522 252.585927
    260.749 ? 105.923878 248.024484
    262.632 ? 105.943168 243.672178
    275.704 ? 105.962393 239.521538
    258.778 ? 105.981546 235.55579
    244.332 ? 106.000641 231.769055
    246.271 ? 106.019672 228.148695
    254.959 ? 106.038622 224.683414
    252.823 ? 106.05753 221.368615
    241.325 ? 106.076357 218.192132
    231.004 ? 106.09512 215.150316
    239.896 ? 106.113825 212.234037
    237.61 ? 106.132465 209.435173
    234.064 ? 106.151041 206.658424
    231.525 ? 106.169551 204.07962
    235.538 ? 106.187981 201.604003
    226.489 ? 106.206369 199.224893
    225.004 ? 106.224676 196.936155
    212.613 ? 106.242934 194.7361
    203.344 ? 106.261104 192.617716
    194.997 ? 106.279217 190.579743
    193.07 ? 106.297272 188.617083
    201.146 ? 106.315255 186.725129
    193.928 ? 106.333173 184.902821
    192.999 ? 106.351026 183.144806
    196.179 ? 106.368798 181.450302
    195.632 ? 106.386522 179.815442
    189.054 ? 106.404172 178.236657
    184.432 ? 106.421765 176.713389
    178.316 ? 106.439285 175.241373
    175.474 ? 106.456756 173.820263
    190.163 ? 106.474139 172.446961
    191.6 ? 106.491473 171.118765
    184.222 ? 106.508726 169.835348
    174.731 ? 106.525921 168.593343
    173.791 ? 106.543045 167.392617
    178.222 ? 106.560118 166.230767
    181.028 ? 106.577096 165.105584
    181.663 ? 106.594017 164.017024
    172.491 ? 106.610881 162.962326
    162.194 ? 106.627672 161.94153
    159.172 ? 106.644406 160.952709
    156.361 ? 106.661059 160.001678
    164.796 ? 106.677656 159.07339
    160.289 ? 106.694187 158.17313
    151.034 ? 106.710646 157.301048
    151.504 ? 106.727048 156.455616
    149.877 ? 106.743385 155.635407
    151.753 ? 106.759641 154.840564
    153.951 ? 106.775833 154.069223
    157.307 ? 106.79196 153.321631
    153.694 ? 106.808022 152.596514
    146.355 ? 106.824019 151.892719
    156.223 ? 106.839951 151.210485
    161.364 ? 106.855811 150.548228
    155.674 ? 106.871599 149.906237
    147.958 ? 106.887336 149.283514
    148.487 ? 106.902994 148.679075
    146.368 ? 106.918595 148.093229
    145.664 ? 106.934115 147.524632
    138.136 ? 106.949563 146.973615
    140.509 ? 106.964969 146.439399
    140.54 ? 106.980287 145.921124
    143.836 ? 106.995556 145.419183
    152.945 ? 107.010744 144.932423
    154.578 ? 107.025853 144.461208
    142.394 ? 107.040912 144.004911
    145.283 ? 107.055899 143.562861
    151.795 ? 107.07082 143.135444
    150.075 ? 107.085677 142.721717
    148.148 ? 107.100462 142.322076
    140.66 ? 107.115174 141.936014
    136.857 ? 107.129822 141.563015
    145.669 ? 107.144404 141.203511
    151.923 ? 107.158929 140.856717
    146.495 ? 107.173359 140.523044
    137.31 ? 107.187756 140.202199
    135.747 ? 107.202064 139.89371
    134.329 ? 107.216307 139.598108
    128.867 ? 107.230486 139.314746
    134.825 ? 107.2446 139.04413
    129.636 ? 107.258642 138.78606
    131.83 ? 107.272603 138.540219
    130.563 ? 107.286531 138.307263
    132.3 ? 107.300348 138.086614
    134.039 ? 107.314107 137.878924
    132.187 ? 107.327833 137.68421
    131.032 ? 107.341463 137.501949
    131.974 ? 107.355021 137.333687
    132.985 ? 107.368515 137.178406
    136.196 ? 107.381951 137.037074
    138.289 ? 107.395307 136.909876
    129.842 ? 107.408591 136.796834
    130.599 ? 107.421826 136.698931
    131.881 ? 107.434988 136.616051
    129.704 ? 107.448063 136.549157
    129.02 ? 107.461088 136.498836
    132.66 ? 107.474056 136.465345
    128.271 ? 107.486929 136.449977
    135.482 ? 107.499753 136.452999
    140.495 ? 107.512496 136.475774
    134.434 ? 107.525168 136.519345
    131.53 ? 107.537775 136.584398
    137.325 ? 107.550332 136.672869
    130.923 ? 107.562794 136.785449
    130.252 ? 107.575199 136.924223
    128.571 ? 107.58754 137.091008
    131.297 ? 107.599801 137.287113
    134.106 ? 107.612004 137.515433
    128.814 ? 107.624113 137.777457
    144.863 ? 107.636195 138.076337
    152.474 ? 107.648182 138.442077
    142.752 ? 107.660097 138.822903
    140.402 ? 107.67197 139.250191
    137.668 ? 107.683748 139.726557
    139.83 ? 107.695469 140.256627
    146.713 ? 107.70711 140.845053
    140.98 ? 107.718694 141.495481
    132.167 ? 107.730206 142.214135
    133.128 ? 107.741654 143.005075
    132.602 ? 107.753021 143.874736
    128.122 ? 107.764332 144.838226
    124.71 ? 107.775556 145.883418
    136.075 ? 107.78673 147.027026
    136.766 ? 107.797824 148.273851
    130.994 ? 107.808853 149.631511
    133.012 ? 107.819826 151.107321
    142.285 ? 107.830712 152.705083
    146.995 ? 107.841533 154.432177
    143.156 ? 107.852274 156.289822
    142.418 ? 107.862966 158.281033
    153.108 ? 107.873585 160.406067
    154.665 ? 107.884141 162.657287
    153.312 ? 107.894609 165.028096
    151.094 ? 107.90502 167.499508
    151.522 ? 107.915351 170.049887
    159.142 ? 107.925625 172.648841
    157.43 ? 107.935813 175.251233
    159.577 ? 107.94595 177.808763
    162.807 ? 107.956024 180.256713
    165.529 ? 107.96601 182.528007
    174.465 ? 107.975939 184.550787
    178.338 ? 107.985781 186.250157
    173.982 ? 107.995566 187.563341
    168.252 ? 108.005287 188.437161
    175.172 ? 108.014928 188.840611
    182.801 ? 108.024505 188.764205
    184.327 ? 108.03401 188.221339
    177.037 ? 108.043442 187.244093
    177.652 ? 108.052818 185.878399
    178.584 ? 108.062114 184.168832
    170.533 ? 108.071353 182.146541
    169.438 ? 108.080506 179.823119
    165.197 ? 108.089593 177.19648
    161.383 ? 108.098617 174.305526
    165.246 ? 108.107576 171.245207
    162.506 ? 108.116455 168.13555
    156.496 ? 108.12527 165.081615
    155.686 ? 108.134021 162.146299
    146.13 ? 108.142677 159.369488
    142.589 ? 108.151276 156.766879
    156.066 ? 108.159819 154.340149
    158.294 ? 108.168289 152.086862
    152.835 ? 108.17668 149.994729
    142.563 ? 108.185007 148.054516
    134.636 ? 108.193254 146.253696
    137.745 ? 108.20146 144.580638
    144.472 ? 108.209571 143.027539
    147.133 ? 108.21761 141.583969
    132.647 ? 108.225599 140.243441
    133.466 ? 108.233502 138.997712
    131.556 ? 108.241333 137.839069
    134.469 ? 108.249115 136.762214
    137.029 ? 108.25681 135.759773
    132.917 ? 108.264433 134.826964
    128.236 ? 108.271999 133.957906
    123.917 ? 108.279494 133.14704
    125.987 ? 108.286909 132.390547
    134.159 ? 108.294267 131.683364
    129.015 ? 108.301538 131.022155
    129.321 ? 108.308738 130.402969
    133.587 ? 108.315896 129.822103
    133.114 ? 108.322967 129.277027
    135.666 ? 108.329982 128.764442
    125.985 ? 108.336901 128.282177
    121.904 ? 108.343757 127.827724
    124.54 ? 108.350564 127.398683
    114.195 ? 108.357269 126.993455
    123.887 ? 108.363924 126.609962
    125.533 ? 108.370523 126.246883
    114.558 ? 108.377028 125.902581
    118.165 ? 108.383475 125.575536
    117.809 ? 108.389844 125.264794
    123.182 ? 108.396164 124.969018
    123.045 ? 108.402389 124.687352
    119.493 ? 108.40855 124.41882
    117.464 ? 108.414647 124.162397
    126.124 ? 108.420672 123.917509
    122.511 ? 108.426633 123.683271
    116.691 ? 108.432522 123.459161
    123.296 ? 108.438317 123.244511
    115.757 ? 108.444071 123.038674
    115.69 ? 108.44976 122.841273
    121.7 ? 108.455363 122.651689
    110.452 ? 108.460909 122.469607
    118.246 ? 108.466368 122.294575
    121.59 ? 108.471756 122.126113
    113.587 ? 108.47708 121.963995
    121.581 ? 108.482355 121.807828
    120.952 ? 108.487535 121.657327
    121.87 ? 108.492652 121.512237
    120.752 ? 108.497704 121.372196
    125.96 ? 108.502677 121.237035
    131.851 ? 108.507587 121.106477
    124.198 ? 108.512424 120.980343
    116.182 ? 108.517198 120.858449
    123.652 ? 108.521908 120.74052
    114.229 ? 108.526531 120.626428
    120.235 ? 108.53109 120.515985
    122.164 ? 108.535577 120.409057
    127.458 ? 108.540001 120.305522
    126.05 ? 108.544337 120.205144
    125.836 ? 108.54861 120.107868
    130.938 ? 108.552835 120.013565
    127.8 ? 108.556972 119.922093
    121.206 ? 108.56103 119.833372
    122.478 ? 108.565048 119.747277
    124.893 ? 108.568986 119.667024
    129.181 ? 108.572845 119.585885
    130.551 ? 108.576625 119.507088
    127.826 ? 108.580364 119.430615
    114.058 ? 108.584016 119.356287
    121.772 ? 108.587589 119.284069
    122.199 ? 108.591114 119.213917
    114.091 ? 108.594552 119.145725
    110.108 ? 108.597934 119.07949
    122.92 ? 108.601222 119.015066
    116.733 ? 108.604469 118.952472
    114.797 ? 108.607628 118.896145
    116.368 ? 108.610717 118.836979
    125.587 ? 108.613741 118.779495
    124.294 ? 108.616695 118.723596
    123.359 ? 108.619577 118.669255
    117.553 ? 108.622411 118.616462
    110.124 ? 108.62515 118.565117
    109.544 ? 108.627826 118.515251
    111.693 ? 108.63043 118.466778
    117.055 ? 108.632971 118.425058
    115.729 ? 108.635433 118.379316
    110.533 ? 108.637838 118.334896
    119.673 ? 108.640172 118.291791
    119.537 ? 108.64242 118.249923
    114.297 ? 108.644612 118.209302
    121.59 ? 108.646718 118.169894
    123.544 ? 108.648774 118.131689
    118.16 ? 108.650744 118.094668
    122.557 ? 108.652667 118.058817
    121.965 ? 108.65451 118.024086
    117.006 ? 108.65629 117.990496
    116.874 ? 108.65799 117.957989
    116.682 ? 108.659627 117.926605
    117.456 ? 108.661193 117.896292
    123.767 ? 108.662681 117.867027
    120.051 ? 108.664096 117.83883
    119.341 ? 108.665456 117.811676
    125.195 ? 108.666752 117.785587
    120.033 ? 108.667963 117.760507
    120.371 ? 108.669116 117.73645
    128.537 ? 108.670192 117.713415
    118.564 ? 108.671196 117.691371
    121.873 ? 108.672137 117.670358
    126.731 ? 108.672999 117.650339
    121.876 ? 108.673806 117.63132
    116.999 ? 108.674548 117.61332
    116.861 ? 108.675212 117.59629
    120.071 ? 108.675797 117.580269
    119.821 ? 108.676319 117.565254
    111.391 ? 108.67677 117.55794
    118.997 ? 108.677157 117.544943
    120.929 ? 108.677481 117.532937
    112.578 ? 108.677726 117.521955
    115.024 ? 108.677901 117.511993
    116.458 ? 108.678004 117.503039
    113.621 ? 108.678067 117.495166
    115.49 ? 108.678043 117.488296
    121.005 ? 108.677949 117.482494
    121.935 ? 108.677761 117.477737
    114.764 ? 108.677524 117.474057
    120.021 ? 108.677209 117.471478
    118.881 ? 108.676846 117.469997
    121.344 ? 108.676404 117.469643
    125.378 ? 108.675885 117.470423
    120.907 ? 108.675317 117.472356
    120.097 ? 108.67467 117.475474
    115.227 ? 108.673937 117.47974
    114.17 ? 108.673149 117.485253
    112.489 ? 108.672312 117.492035
    116.325 ? 108.671366 117.500017
    118.368 ? 108.670381 117.509343
    120.699 ? 108.669324 117.519955
    119.143 ? 108.668189 117.531923
    119.533 ? 108.666983 117.545283
    115.236 ? 108.66573 117.560052
    116.439 ? 108.664382 117.576273
    112.574 ? 108.662987 117.593969
    110.24 ? 108.661513 117.6132
    117.265 ? 108.659961 117.634008
    120.058 ? 108.65836 117.65642
    118.724 ? 108.656675 117.68051
    124.47 ? 108.654925 117.706279
    127.789 ? 108.653105 117.733826
    122.934 ? 108.651215 117.763213
    124.03 ? 108.649269 117.794458
    122.265 ? 108.647237 117.827663
    118.735 ? 108.645157 117.862854
    121.373 ? 108.642991 117.900118
    112.124 ? 108.64077 117.939574
    113.343 ? 108.638478 117.981214
    122.003 ? 108.636108 118.025197
    120.298 ? 108.633674 118.071534
    120.254 ? 108.631178 118.120379
    126.425 ? 108.628604 118.171835
    122.119 ? 108.625967 118.225939
    125.522 ? 108.623267 118.282893
    135.245 ? 108.620488 118.342695
    133.145 ? 108.617654 118.405561
    121.586 ? 108.61475 118.471631
    121.193 ? 108.611775 118.540947
    114.259 ? 108.608714 118.613751
    118.817 ? 108.605606 118.690116
    123.284 ? 108.602442 118.770275
    123.355 ? 108.599185 118.854405
    127.459 ? 108.595873 118.942613
    121.553 ? 108.592483 119.039428
    119.187 ? 108.58903 119.1365
    123.207 ? 108.585514 119.238354
    126.325 ? 108.58192 119.345265
    120.932 ? 108.578262 119.457361
    114.758 ? 108.574536 119.575067
    111.006 ? 108.570745 119.698508
    111.263 ? 108.5669 119.828106
    111.985 ? 108.562969 119.964235
    120.117 ? 108.558984 120.107105
    125.826 ? 108.554912 120.257262
    119.926 ? 108.550793 120.414945
    119.125 ? 108.546596 120.580685
    117.516 ? 108.542328 120.755058
    121.543 ? 108.538013 120.938373
    124.255 ? 108.533613 121.131388
    122.971 ? 108.529135 121.334442
    124.22 ? 108.524624 121.550235
    120.21 ? 108.520013 121.775781
    128.2 ? 108.515355 122.013468
    135.303 ? 108.510611 122.26438
    133.038 ? 108.505827 122.529115
    124.387 ? 108.500958 122.808771
    125.02 ? 108.496018 123.104576
    129.219 ? 108.491023 123.417315
    128.034 ? 108.485936 123.748592
    128.733 ? 108.480824 124.099404
    127.212 ? 108.475619 124.471389
    131.02 ? 108.470344 124.866421
    125.708 ? 108.465014 125.285798
    125.684 ? 108.459591 125.731943
    125.286 ? 108.454144 126.206483
    119.109 ? 108.448603 126.711955
    120.405 ? 108.442985 127.251232
    128.53 ? 108.437335 127.826469
    133.991 ? 108.4316 128.44136
    124.886 ? 108.425795 129.098447
    125.469 ? 108.419934 129.801743
    130.732 ? 108.413997 130.5556
    128.738 ? 108.407997 131.363375
    133.572 ? 108.401926 132.230681
    140.259 ? 108.395794 133.161459
    139.491 ? 108.389598 134.161648
    134.411 ? 108.383334 135.237724
    134.539 ? 108.376999 136.39462
    142.587 ? 108.370602 137.640451
    134.731 ? 108.364143 138.980781
    133.068 ? 108.357605 140.423863
    141.569 ? 108.351014 141.978563
    142.09 ? 108.344352 143.651173
    142.606 ? 108.337629 145.452161
    146.363 ? 108.330835 147.387827
    143.782 ? 108.323964 149.467614
    147.256 ? 108.317046 151.700989
    152.723 ? 108.310067 154.092494
    151.813 ? 108.302993 156.651089
    152.002 ? 108.295873 159.377945
    165.671 ? 108.288683 162.276176
    168.255 ? 108.281447 165.345727
    167.621 ? 108.274133 168.576022
    167.024 ? 108.266727 171.958015
    167.647 ? 108.259289 175.466928
    172.032 ? 108.251773 179.074763
    175.234 ? 108.244188 182.742912
    176.413 ? 108.236549 186.414016
    179.083 ? 108.22884 190.026988
    190.055 ? 108.221053 193.499765
    181.548 ? 108.213219 196.746676
    189.699 ? 108.205325 199.674535
    204.37 ? 108.197344 202.183273
    207.138 ? 108.18931 204.184426
    217.264 ? 108.181206 205.596676
    220.018 ? 108.173047 206.362437
    227.392 ? 108.164827 206.448408
    233.245 ? 108.156522 205.850706
    233.766 ? 108.148163 204.594533
    233.929 ? 108.139741 202.734204
    215.059 ? 108.131258 200.343051
    204.238 ? 108.12269 197.507186
    213.995 ? 108.11409 194.325201
    203.095 ? 108.105399 190.888992
    188.051 ? 108.096661 187.293835
    178.064 ? 108.087837 183.619275
    182.458 ? 108.078969 179.932562
    176.962 ? 108.07003 176.294702
    160.207 ? 108.061022 172.745269
    159.216 ? 108.051974 169.321256
    160.04 ? 108.042843 166.043227
    154.864 ? 108.033634 162.923971
    152.883 ? 108.024378 159.975388
    155.442 ? 108.015047 157.196811
    152.613 ? 108.005668 154.590774
    149.202 ? 107.996212 152.151789
    155.601 ? 107.986703 149.872803
    154.227 ? 107.977132 147.749546
    145.536 ? 107.967484 145.77151
    152.034 ? 107.957774 143.932795
    146.939 ? 107.948011 142.223701
    135.223 ? 107.938178 140.634794
    135.62 ? 107.928283 139.1598
    144.427 ? 107.918312 137.788911
    142.922 ? 107.908295 136.516247
    135.703 ? 107.898208 135.333744
    135.896 ? 107.888068 134.233965
    130.614 ? 107.877866 133.211941
    137.986 ? 107.86758 132.26045
    143.257 ? 107.857247 131.375217
    135.137 ? 107.846838 130.550548
    134.883 ? 107.836382 129.781277
    129.109 ? 107.825858 129.064035
    126.216 ? 107.815265 128.393926
    126.062 ? 107.804617 127.76814
    124.732 ? 107.7939 127.182916
    121.041 ? 107.783116 126.634819
    119.459 ? 107.772285 126.121781
    127.372 ? 107.761392 125.640552
    129.178 ? 107.750415 125.189392
    124.156 ? 107.739393 124.76592
    122.102 ? 107.728301 124.367886
    122.696 ? 107.717155 123.994082
    126.816 ? 107.705926 123.642353
    128.741 ? 107.694658 123.311746
    128.374 ? 107.683328 123.000699
    124.779 ? 107.671931 122.707766
    117.679 ? 107.660465 122.432268
    115.897 ? 107.648937 122.172807
    120.486 ? 107.637363 121.928858
    120.212 ? 107.625713 121.699417
    117.836 ? 107.614017 121.483581
    118.3 ? 107.602244 121.280996
    123.5 ? 107.590396 121.090728
    124.206 ? 107.578524 120.912587
    125.947 ? 107.566568 120.745927
    128.929 ? 107.554545 120.590175
    124.222 ? 107.542475 120.445285
    113.403 ? 107.530321 120.310622
    111.873 ? 107.518136 120.186224
    119.098 ? 107.505884 120.071794
    123.456 ? 107.493547 119.966991
    114.36 ? 107.481172 119.872037
    115.842 ? 107.468729 119.786613
    114.939 ? 107.456232 119.71097
    115.016 ? 107.443674 119.64517
    116.553 ? 107.431041 119.589196
    118.846 ? 107.418355 119.543585
    121.473 ? 107.405607 119.508423
    115.626 ? 107.392805 119.484365
    115.398 ? 107.379944 119.471987
    113.727 ? 107.367014 119.477544
    116.247 ? 107.354023 119.490659
    117.091 ? 107.340972 119.517845
    117.379 ? 107.327866 119.560511
    116.347 ? 107.314716 119.620145
    117.742 ? 107.301483 119.698101
    119.937 ? 107.288196 119.796635
    123.92 ? 107.274848 119.917553
    123.979 ? 107.26144 120.063492
    115.87 ? 107.24797 120.237282
    110.821 ? 107.234441 120.441523
    108.397 ? 107.220866 120.679909
    116.73 ? 107.207216 120.955379
    119.245 ? 107.193512 121.271821
    118.005 ? 107.179756 121.633135
    124.086 ? 107.165924 122.042247
    124.128 ? 107.152047 122.503002
    117.081 ? 107.138093 123.016993
    119.097 ? 107.124094 123.585614
    131.757 ? 107.11005 124.208051
    125.865 ? 107.095931 124.878856
    113.94 ? 107.081744 125.589784
    117.192 ? 107.067512 126.324422
    123.348 ? 107.053218 127.060321
    124.946 ? 107.038872 127.766752
    130.874 ? 107.024459 128.404166
    130.412 ? 107.009992 128.930501
    125.913 ? 106.995473 129.303071
    128.915 ? 106.980878 129.488518
    126.316 ? 106.966238 129.468029
    120.869 ? 106.951523 129.241925
    119.669 ? 106.936779 128.829689
    123.902 ? 106.921951 128.265851
    131.536 ? 106.907077 127.592398
    125.102 ? 106.892143 126.851627
    124.761 ? 106.87715 126.082573
    118.406 ? 106.862104 125.315169
    117.673 ? 106.846991 124.572773
    122.13 ? 106.831832 123.870034
    121.963 ? 106.816605 123.215449
    123.805 ? 106.801327 122.614039
    126.861 ? 106.785989 122.066183
    124.828 ? 106.770582 121.571312
    117.079 ? 106.75513 121.126691
    116.543 ? 106.739641 120.728852
    120.687 ? 106.724063 120.374539
    124.401 ? 106.708454 120.059719
    114.956 ? 106.692764 119.780954
    121.734 ? 106.677027 119.534592
    118.827 ? 106.661239 119.317203
    113.289 ? 106.645391 119.125908
    119.585 ? 106.629484 118.957747
    116.991 ? 106.613515 118.810315
    110.991 ? 106.597502 118.682556
    110.158 ? 106.581431 118.569885
    115.02 ? 106.565298 118.471843
    112.822 ? 106.549114 118.386831
    112.551 ? 106.532863 118.313501
    109.067 ? 106.516566 118.250681
    111.093 ? 106.500217 118.197323
    112.775 ? 106.483803 118.152527
    115.996 ? 106.467344 118.11556
    114.652 ? 106.450831 118.085731
    114.02 ? 106.434236 118.062454
    119.971 ? 106.417613 118.045299
    115.874 ? 106.400914 118.033749
    111.784 ? 106.384178 118.027526
    116.235 ? 106.367369 118.026212
    115.245 ? 106.350514 118.029589
    119.031 ? 106.333623 118.037444
    121.735 ? 106.31665 118.049448
    111.448 ? 106.299633 118.065531
    114.64 ? 106.282556 118.08543
    122.02 ? 106.265434 118.109067
    116.805 ? 106.248246 118.136323
    118.883 ? 106.231013 118.167028
    113.673 ? 106.213721 118.201422
    111.204 ? 106.196378 118.238824
    114.575 ? 106.178982 118.279469
    127.824 ? 106.161526 118.32334
    129.827 ? 106.144006 118.37027
    125.519 ? 106.126456 118.420371
    126.599 ? 106.108846 118.473466
    124.922 ? 106.091161 118.529575
    121.747 ? 106.073441 118.588775
    124.831 ? 106.055661 118.650906
    125.728 ? 106.037844 118.716116
    124.912 ? 106.019962 118.784246
    117.229 ? 106.002012 118.855368
    115.84 ? 105.984025 118.92959
    112.707 ? 105.965981 119.006765
    116.252 ? 105.947885 119.087067
    112.281 ? 105.929737 119.170375
    115.701 ? 105.911529 119.256788
    118.428 ? 105.893271 119.346416
    109.669 ? 105.874961 119.443532
    110.237 ? 105.856615 119.539586
    119.522 ? 105.838188 119.638803
    124.566 ? 105.819716 119.74135
    116.793 ? 105.801207 119.847371
    118.024 ? 105.782635 119.956725
    120.436 ? 105.76401 120.069669
    121.578 ? 105.745325 120.186078
    121.533 ? 105.726605 120.30614
    121.731 ? 105.707834 120.430009
    124.417 ? 105.688988 120.557546
    121.592 ? 105.670114 120.68908
    114.33 ? 105.651175 120.824461
    121.553 ? 105.632191 120.963909
    122.003 ? 105.613156 121.107607
    122.907 ? 105.594063 121.255444
    127.976 ? 105.57492 121.407753
    121.819 ? 105.555739 121.564433
    121.003 ? 105.536485 121.725677
    124.822 ? 105.517204 121.891777
    123.723 ? 105.497839 122.062555
    124.305 ? 105.478447 122.238453
    124.339 ? 105.459013 122.419341
    121.303 ? 105.439504 122.605457
    120.597 ? 105.419959 122.797127
    127.576 ? 105.400365 122.994224
    131.29 ? 105.38072 123.197189
    132.988 ? 105.361023 123.405909
    124.692 ? 105.341259 123.62069
    119.323 ? 105.321469 123.841917
    120.222 ? 105.30162 124.06944
    125.669 ? 105.281727 124.303796
    134.237 ? 105.261777 124.544865
    132.652 ? 105.241768 124.793024
    127.468 ? 105.221739 125.048721
    125.598 ? 105.201622 125.311782
    133.664 ? 105.181478 125.582881
    133.834 ? 105.161289 125.861894
    132.569 ? 105.141049 126.149278
    135.173 ? 105.120751 126.445514
    130.389 ? 105.100405 126.750512
    130.903 ? 105.080021 127.065021
    137.638 ? 105.059558 127.388894
    139.221 ? 105.039081 127.722765
    137.199 ? 105.018547 128.067173
    135.937 ? 104.997963 128.422055
    134.068 ? 104.977321 128.788268
    137.641 ? 104.956651 129.165779
    134.452 ? 104.935907 129.555218
    141.199 ? 104.915127 129.957344
    140.281 ? 104.894292 130.372086
    146.884 ? 104.87342 130.800523
    139.6 ? 104.852507 131.242613
    137.409 ? 104.831535 131.699177
    141.07 ? 104.810512 132.171107
    141.887 ? 104.789426 132.658402
    152.328 ? 104.768333 133.162392
    149.55 ? 104.747177 133.68305
    149.202 ? 104.725969 134.221428
    146.553 ? 104.704711 134.778635
    138.653 ? 104.683389 135.35474
    139.627 ? 104.662056 135.951372
    143.594 ? 104.640663 136.568605
    144.07 ? 104.619212 137.20774
    141.957 ? 104.597727 137.870211
    151.945 ? 104.576194 138.556209
    148.869 ? 104.554608 139.267682
    145.854 ? 104.532968 140.004899
    153.978 ? 104.511305 140.769565
    156.638 ? 104.489578 141.563434
    154.867 ? 104.467811 142.386904
    153.346 ? 104.446016 143.242484
    150.252 ? 104.42414 144.130593
    150.196 ? 104.402236 145.053454
    155.553 ? 104.380291 146.013408
    159.669 ? 104.358289 147.015181
    156.898 ? 104.33626 148.053818
    161.493 ? 104.314159 149.134171
    166.563 ? 104.292045 150.259163
    170.555 ? 104.269867 151.431865
    177.237 ? 104.247633 152.653356
    179.547 ? 104.225372 153.927884
    180.593 ? 104.203068 155.25674
    182.155 ? 104.180706 156.643781
    183.747 ? 104.158304 158.093656
    182.97 ? 104.135859 159.607274
    175.109 ? 104.113372 161.19072
    172.748 ? 104.090853 162.848194
    182.97 ? 104.068259 164.580869
    195.281 ? 104.045646 166.396724
    204.855 ? 104.022979 168.298539
    194.531 ? 104.000277 170.294194
    188.795 ? 103.977532 172.387103
    195.683 ? 103.954722 174.584819
    202.741 ? 103.931888 176.895797
    196.805 ? 103.909003 179.324599
    199.256 ? 103.886076 181.882339
    211.001 ? 103.863094 184.574677
    208.274 ? 103.840084 187.412689
    215.873 ? 103.817048 190.408674
    213.612 ? 103.793934 193.570147
    203.754 ? 103.770809 196.91336
    214.101 ? 103.747618 200.447486
    222.656 ? 103.724393 204.189063
    232.891 ? 103.701137 208.156438
    230.169 ? 103.677814 212.361884
    237.693 ? 103.654465 216.829353
    241.398 ? 103.631061 221.573646
    249.601 ? 103.60763 226.619596
    257.975 ? 103.584149 231.994574
    258.275 ? 103.560622 237.718021
    264.481 ? 103.537077 243.825293
    261.875 ? 103.51348 250.339369
    264.314 ? 103.489828 257.296867
    276.819 ? 103.466143 264.738077
    286.222 ? 103.442416 272.692149
    291.277 ? 103.418655 281.209997
    294.248 ? 103.394848 290.325101
    305.819 ? 103.370982 300.089394
    333.18 ? 103.347106 310.559254
    335.985 ? 103.32316 321.774529
    341.519 ? 103.299196 333.80418
    355.775 ? 103.275197 346.691067
    352.172 ? 103.251134 360.501526
    360.818 ? 103.227048 375.305297
    380.071 ? 103.202904 391.144693
    390.377 ? 103.178733 408.09801
    419.698 ? 103.154517 426.199988
    439.574 ? 103.130273 445.510191
    461.792 ? 103.10598 466.081513
    486.053 ? 103.081641 487.915305
    500 ? 103.057285 511.045656
    510.726 ? 103.032863 535.42592
    553.263 ? 103.008415 561.018179
    575.272 ? 102.983945 587.745074
    572.456 ? 102.959408 615.427644
    614.445 ? 102.934847 643.890734
    644.326 ? 102.910231 672.818249
    685.694 ? 102.885597 701.866115
    711.809 ? 102.860921 730.605906
    730.586 ? 102.836192 758.472621
    774.675 ? 102.811453 784.895812
    816.44 ? 102.786656 809.183364
    853.156 ? 102.761811 830.665681
    910.544 ? 102.736941 848.679099
    928.84 ? 102.712026 862.586343
    948.235 ? 102.687093 871.896122
    983.769 ? 102.662117 876.241119
    987.584 ? 102.637086 875.456726
    958.751 ? 102.61204 869.568089
    915.091 ? 102.586921 858.811077
    900.759 ? 102.561802 843.57806
    874.527 ? 102.536633 824.432377
    818.059 ? 102.511416 802.00309
    784.733 ? 102.486185 776.956416
    744.383 ? 102.460888 750.004941
    705.497 ? 102.435577 721.762667
    653.1 ? 102.410231 692.847579
    611.936 ? 102.384837 663.748042
    582.154 ? 102.359413 634.867779
    566.559 ? 102.333947 606.57897
    541.486 ? 102.308451 579.106729
    526.798 ? 102.282913 552.673832
    503.405 ? 102.257342 527.393508
    473.511 ? 102.231755 503.332192
    445.657 ? 102.2061 480.560505
    434.454 ? 102.180435 459.060799
    412.01 ? 102.154706 438.845731
    407.284 ? 102.128975 419.870626
    397.982 ? 102.103196 402.081059
    393.303 ? 102.077373 385.446483
    386.088 ? 102.051541 369.889542
    363.009 ? 102.025644 355.371176
    333.795 ? 101.999722 341.823963
    321.252 ? 101.973776 329.184134
    308.622 ? 101.947786 317.413234
    295.076 ? 101.921768 306.446619
    292.326 ? 101.895722 296.25337
    292.873 ? 101.869626 286.789201
    274.909 ? 101.843506 278.019581
    277.999 ? 101.817333 269.933885
    279.876 ? 101.791157 262.504854
    270.81 ? 101.764945 255.72569
    258.99 ? 101.738675 249.566471
    254.278 ? 101.712389 243.981676
    256.285 ? 101.686058 238.905493
    250.61 ? 101.659716 234.201905
    254.802 ? 101.63333 229.679522
    246.695 ? 101.606903 225.090218
    234.985 ? 101.580443 220.261213
    228.568 ? 101.553948 215.218893
    226.85 ? 101.527441 210.13411
    215.254 ? 101.50089 205.200524
    206.851 ? 101.474305 200.540067
    203.87 ? 101.447696 196.206189
    204.386 ? 101.421036 192.213893
    205.337 ? 101.394377 188.544214
    199.715 ? 101.367673 185.169702
    196.41 ? 101.340913 182.052259
    193.08 ? 101.314155 179.153859
    184.804 ? 101.287343 176.445615
    179.515 ? 101.260515 173.898473
    171.499 ? 101.233652 171.494823
    174.306 ? 101.206751 169.2177
    174.999 ? 101.179823 167.05379
    182.118 ? 101.152863 164.996088
    181.838 ? 101.12588 163.034355
    177.661 ? 101.098854 161.164129
    167.505 ? 101.071809 159.378365
    160.296 ? 101.044742 157.670728
    160.831 ? 101.017615 156.03838
    168.669 ? 100.990489 154.475038
    167.375 ? 100.963313 152.978428
    158.52 ? 100.936121 151.54391
    157.035 ? 100.908899 150.167198
    143.372 ? 100.881631 148.84667
    148.037 ? 100.854358 147.577844
    151.36 ? 100.827024 146.35936
    147.578 ? 100.799702 145.187944
    145.305 ? 100.77233 144.060445
    145.14 ? 100.744927 142.975946
    140.111 ? 100.717502 141.931057
    148.055 ? 100.690031 140.924988
    150.783 ? 100.662552 139.955293
    145.293 ? 100.635047 139.019647
    145.981 ? 100.607491 138.117479
    150.268 ? 100.579928 137.246217
    151.223 ? 100.552328 136.405392
    143.281 ? 100.524704 135.593127
    138.986 ? 100.497058 134.807663
    141.169 ? 100.469362 134.048664
    140.852 ? 100.441671 133.314144
    140.732 ? 100.413914 132.603786
    135.372 ? 100.386163 131.916198
    129.278 ? 100.358381 131.24997
    134.897 ? 100.330549 130.604942
    136.039 ? 100.302722 129.979539
    140.994 ? 100.274857 129.373595
    139.103 ? 100.246951 128.785967
    133.732 ? 100.219037 128.215594
    135.723 ? 100.191079 127.662397
    129.453 ? 100.163109 127.125093
    124.042 ? 100.135124 126.603654
    126.37 ? 100.107079 126.097107
    129.464 ? 100.079035 125.604644
    129.491 ? 100.05095 125.126251
    126.487 ? 100.022858 124.660874
    126.252 ? 99.994742 124.20853
    123.958 ? 99.966571 123.768439
    135.138 ? 99.938397 123.339951
    125.767 ? 99.910185 122.923086
    125.278 ? 99.881966 122.51699
    122.859 ? 99.85373 122.121709
    121.566 ? 99.825434 121.736595
    115.551 ? 99.797146 121.361137
    116.458 ? 99.768813 120.995364
    115.944 ? 99.740465 120.638563
    116.609 ? 99.712104 120.290819
    119.279 ? 99.683687 119.951584
    118.853 ? 99.655277 119.620445
    114.017 ? 99.626823 119.297447
    112.578 ? 99.598359 118.982
    110.311 ? 99.569882 118.674195
    119.194 ? 99.541352 118.373569
    117.268 ? 99.512819 118.079774
    113.82 ? 99.484249 117.792885
    118.107 ? 99.45568 117.512402
    119.804 ? 99.427071 117.238389
    116.615 ? 99.398437 116.970507
    106.493 ? 99.369797 116.708435
    102.361 ? 99.341112 116.452249
    109.162 ? 99.312432 116.201536
    103.891 ? 99.283688 115.956338
    110.747 ? 99.254958 115.716427
    112.779 ? 99.226214 115.481492
    115.05 ? 99.197411 115.251597
    114.841 ? 99.168617 115.026416
    109.789 ? 99.139782 114.806003
    110.755 ? 99.110941 114.590138
    113.652 ? 99.082084 114.378564
    112.436 ? 99.053178 114.171359
    119.017 ? 99.024282 113.968237
    120.883 ? 98.995333 113.769239
    117.875 ? 98.966387 113.574201
    110.964 ? 98.937435 113.382902
    111.96 ? 98.908428 113.1954
    111.262 ? 98.879422 113.01145
    111.663 ? 98.850377 112.831112
    114.579 ? 98.82133 112.654237
    111.33 ? 98.792273 112.480631
    112.798 ? 98.763161 112.310348
    109.079 ? 98.734062 112.143199
    108.305 ? 98.704912 111.979214
    113.038 ? 98.675772 111.818288
    109.739 ? 98.646615 111.660235
    111.586 ? 98.617415 111.505126
    116.524 ? 98.588216 111.35278
    110.879 ? 98.559001 111.203265
    107.511 ? 98.529746 111.056419
    109.565 ? 98.50049 110.912133
    106.817 ? 98.471193 110.770469
    106.683 ? 98.441908 110.631277
    104.849 ? 98.412597 110.494598
    101.63 ? 98.383247 110.360303
    101.861 ? 98.3539 110.228306
    102.851 ? 98.324517 110.098657
    104.422 ? 98.29514 109.971225
    100.399 ? 98.265742 109.846056
    104.062 ? 98.236298 109.723027
    100.95 ? 98.206869 109.602078
    107.698 ? 98.177403 109.48325
    102.195 ? 98.147936 109.366424
    99.896 ? 98.118465 109.251696
    99.06 ? 98.088931 109.138861
    101.867 ? 98.059427 109.027936
    101.675 ? 98.029872 108.918928
    99.463 ? 98.00032 108.811752
    100.216 ? 97.970755 108.706462
    105.18 ? 97.94116 108.602964
    98.75 ? 97.911559 108.501189
    104.489 ? 97.881927 108.401195
    106.276 ? 97.85229 108.302887
    106.343 ? 97.822657 108.206337
    104.343 ? 97.792969 108.111424
    105.719 ? 97.763307 108.018143
    106.372 ? 97.733595 107.926499
    103.878 ? 97.703894 107.836448
    101.871 ? 97.674173 107.748015
    103.747 ? 97.644417 107.661137
    105.447 ? 97.614672 107.575781
    103.527 ? 97.584885 107.491975
    103.329 ? 97.555112 107.409679
    104.06 ? 97.525308 107.328906
    102.935 ? 97.4955 107.249641
    102.454 ? 97.465683 107.171811
    104.648 ? 97.435822 107.095456
    107.865 ? 97.405982 107.020562
    104.084 ? 97.3761 106.94712
    99.601 ? 97.346233 106.875154
    103.576 ? 97.316346 106.804569
    106.629 ? 97.286429 106.73543
    106.89 ? 97.256516 106.6677
    105.567 ? 97.226599 106.603808
    106.067 ? 97.196631 106.538924
    101.311 ? 97.166691 106.475448
    109.681 ? 97.136708 106.41339
    106.364 ? 97.106733 106.352741
    105.307 ? 97.076751 106.293539
    110.466 ? 97.046721 106.23573
    112.859 ? 97.016724 106.179346
    103.068 ? 96.986681 106.124386
    108.174 ? 96.956649 106.070864
    105.387 ? 96.926606 106.018809
    100.913 ? 96.896529 105.968194
    101.354 ? 96.866463 105.919024
    106.341 ? 96.83636 105.871329
    104.842 ? 96.806279 105.825145
    100.454 ? 96.776184 105.78048
    101.219 ? 96.746047 105.737319
    100.532 ? 96.715929 105.695689
    100.73 ? 96.685778 105.655622
    104.937 ? 96.655639 105.61715
    104.952 ? 96.625496 105.58031
    107.884 ? 96.595308 105.545085
    103.442 ? 96.565135 105.511508
    104.192 ? 96.534933 105.479632
    102.595 ? 96.504747 105.449504
    102.907 ? 96.474553 105.421155
    108.464 ? 96.444319 105.394596
    103.214 ? 96.414104 105.369872
    103.447 ? 96.383851 105.347031
    106.774 ? 96.353623 105.326161
    103.416 ? 96.323384 105.307291
    102.744 ? 96.293107 105.290457
    97.995 ? 96.262846 105.275716
    97.635 ? 96.232556 105.263141
    102.336 ? 96.202283 105.252834
    103.049 ? 96.172002 105.244848
    104.214 ? 96.14168 105.239239
    102.588 ? 96.111386 105.236106
    101.06 ? 96.081056 105.235524
    101.589 ? 96.050741 105.237642
    99.249 ? 96.020424 105.242538
    105.228 ? 95.990065 105.250305
    103.38 ? 95.959727 105.261069
    103.537 ? 95.929364 105.274959
    109.276 ? 95.899014 105.292164
    105.154 ? 95.868657 105.312804
    101.441 ? 95.838263 105.337031
    106.926 ? 95.807893 105.36503
    114.254 ? 95.777498 105.396985
    113.894 ? 95.747121 105.433166
    107.651 ? 95.716731 105.473755
    103.424 ? 95.68631 105.519019
    99.528 ? 95.655909 105.569193
    106.808 ? 95.625489 105.624582
    111.254 ? 95.595076 105.685578
    108.657 ? 95.564627 105.752464
    106.997 ? 95.534212 105.825731
    113.852 ? 95.503789 105.905719
    103.708 ? 95.47333 105.992897
    99.411 ? 95.442899 106.087926
    94.472 ? 95.412463 106.191331
    99.889 ? 95.381988 106.303763
    103.705 ? 95.351544 106.425994
    104.64 ? 95.321058 106.558783
    106.587 ? 95.290614 106.703245
    106.291 ? 95.260145 106.860347
    115.757 ? 95.229653 107.031309
    113.44 ? 95.199192 107.217557
    112.278 ? 95.16869 107.420565
    115.62 ? 95.13821 107.642361
    110.82 ? 95.107738 107.885035
    105.012 ? 95.077224 108.15097
    102.801 ? 95.046737 108.443184
    105.067 ? 95.016235 108.764925
    112.792 ? 94.985738 109.120463
    111.545 ? 94.955247 109.514661
    117.739 ? 94.92472 109.953168
    124.374 ? 94.894226 110.443315
    127.798 ? 94.863705 110.993457
    123.207 ? 94.833205 111.614876
    124.572 ? 94.802703 112.321742
    130.828 ? 94.772165 113.132549
    136.444 ? 94.74166 114.074532
    143.744 ? 94.711121 115.186592
    144.94 ? 94.680612 116.531128
    151.714 ? 94.650101 118.20742
    160.933 ? 94.619561 120.365322
    173.824 ? 94.589037 123.238481
    175.084 ? 94.55851 127.150728
    172.413 ? 94.527994 132.530547
    188.995 ? 94.497488 139.883804
    199.706 ? 94.466937 149.711547
    195.866 ? 94.436417 162.42884
    203.615 ? 94.405884 178.15892
    224.383 ? 94.375358 196.563135
    233.22 ? 94.344844 216.507365
    234.529 ? 94.3143 235.545467
    252.728 ? 94.28379 249.868178
    252.577 ? 94.25325 255.305581
    243.918 ? 94.22273 250.062081
    255.195 ? 94.192219 236.196372
    242.254 ? 94.161683 217.940258
    237.398 ? 94.131161 199.02411
    221.688 ? 94.100633 181.775392
    211.817 ? 94.070125 167.267237
    205.567 ? 94.039614 155.79615
    205.197 ? 94.009078 147.217506
    198.498 ? 93.978573 141.106091
    193.619 ? 93.948044 136.962243
    177.697 ? 93.91755 134.287331
    166.065 ? 93.887047 132.662103
    164.253 ? 93.856529 131.774447
    168.227 ? 93.826032 131.399163
    176.764 ? 93.79551 131.3927
    176.277 ? 93.76502 131.662187
    165.156 ? 93.734516 132.147139
    165.31 ? 93.70403 132.811973
    158.267 ? 93.67355 133.627732
    153.42 ? 93.643043 134.575666
    149.35 ? 93.612571 135.639443
    142.458 ? 93.582074 136.801321
    141.05 ? 93.551609 138.048268
    144.785 ? 93.521145 139.361804
    148.251 ? 93.490655 140.725897
    148.249 ? 93.460202 142.122424
    151.162 ? 93.429759 143.528221
    146.928 ? 93.399282 144.922361
    142.776 ? 93.368837 146.27759
    144.568 ? 93.338374 147.568234
    148.827 ? 93.30794 148.767074
    145.512 ? 93.277516 149.844014
    148.311 ? 93.247064 150.773019
    150.389 ? 93.216646 151.526927
    144.895 ? 93.186207 152.083908
    142.038 ? 93.155801 152.425883
    140.245 ? 93.125404 152.539377
    142.11 ? 93.094973 152.418058
    154.61 ? 93.064584 152.061817
    152.351 ? 93.034173 151.477179
    142.548 ? 93.003788 150.676131
    141.613 ? 92.97342 149.677214
    140.771 ? 92.943033 148.501144
    140.98 ? 92.912665 147.173859
    133.277 ? 92.882292 145.720927
    131.031 ? 92.851948 144.167861
    130.679 ? 92.821602 142.542147
    130.508 ? 92.791248 140.866138
    126.05 ? 92.760917 139.163783
    123.162 ? 92.73057 137.453586
    123.884 ? 92.70026 135.751351
    124.163 ? 92.66996 134.073098
    132.926 ? 92.639628 132.428299
    129.522 ? 92.609344 130.82799
    111.309 ? 92.57904 129.278031
    110.819 ? 92.548764 127.782593
    114.848 ? 92.518504 126.346761
    110.005 ? 92.488214 124.970868
    103.155 ? 92.457969 123.657454
    105.119 ? 92.427703 122.405674
    113.504 ? 92.397477 121.214172
    118.446 ? 92.36725 120.083045
    113.288 ? 92.337016 119.009322
    109.951 ? 92.306802 117.992289
    108.994 ? 92.276581 117.02914
    109.086 ? 92.246402 116.117096
    111.718 ? 92.216226 115.254807
    111.811 ? 92.186033 114.438882
    110.492 ? 92.155876 113.667911
    106.868 ? 92.125702 112.93905
    106.88 ? 92.095565 112.249685
    109.129 ? 92.065437 111.598374
    111.116 ? 92.03529 110.982243
    115.553 ? 92.005189 110.400019
    106.313 ? 91.975064 109.849376
    101.295 ? 91.944984 109.328258
    98.087 ? 91.914914 108.835488
    101.623 ? 91.884815 108.368862
    96.158 ? 91.854759 107.927425
    95.362 ? 91.824689 107.509426
    103.372 ? 91.794674 107.113368
    99.641 ? 91.764627 106.738334
    97.049 ? 91.73462 106.382813
    101.083 ? 91.704622 106.046049
    105.176 ? 91.674603 105.726798
    102.619 ? 91.644643 105.424019
    91.97 ? 91.614674 105.137083
    95.852 ? 91.584712 104.864877
    102.69 ? 91.554771 104.606932
    100.981 ? 91.524816 104.362368
    97.199 ? 91.494915 104.130475
    103.611 ? 91.465017 103.910835
    105.261 ? 91.435101 103.702654
    99.566 ? 91.405232 103.505687
    96.61 ? 91.375352 103.319303
    103.763 ? 91.345507 103.143027
    106.653 ? 91.315668 102.976608
    109.239 ? 91.285825 102.819512
    104.135 ? 91.256018 102.671602
    92.715 ? 91.2262 102.532451
    95.656 ? 91.196435 102.401785
    95.382 ? 91.166668 102.27942
    97.567 ? 91.136889 102.165003
    104.988 ? 91.107148 102.058481
    101.692 ? 91.077402 101.959559
    99.241 ? 91.047706 101.868073
    101.154 ? 91.018009 101.783885
    105.765 ? 90.988307 101.706771
    96.265 ? 90.958639 101.636702
    93.587 ? 90.928966 101.573477
    93.577 ? 90.899333 101.517029
    97.315 ? 90.869724 101.467305
    98.488 ? 90.840091 101.426913
    100.223 ? 90.810504 101.390522
    104.918 ? 90.780915 101.360819
    101.039 ? 90.751355 101.337954
    103.649 ? 90.721828 101.322071
    107.892 ? 90.692282 101.313331
    104.235 ? 90.662766 101.31181
    97.678 ? 90.633259 101.31823
    92.335 ? 90.603781 101.332759
    94.775 ? 90.574326 101.355704
    96.393 ? 90.544855 101.387481
    106.03 ? 90.515433 101.428573
    101.816 ? 90.486009 101.479374
    92.816 ? 90.456607 101.54049
    94.769 ? 90.427244 101.612354
    100.847 ? 90.397862 101.695585
    98.674 ? 90.36852 101.790799
    89.82 ? 90.339176 101.898599
    91.09 ? 90.309875 102.019865
    99.978 ? 90.280599 102.155154
    101.513 ? 90.251303 102.305405
    98.781 ? 90.222057 102.471467
    90.378 ? 90.192804 102.654202
    97.554 ? 90.163587 102.853507
    100.941 ? 90.134399 103.072821
    99.83 ? 90.105196 103.312123
    102.361 ? 90.076038 103.572497
    100.165 ? 90.04688 103.855087
    100.941 ? 90.017759 104.161455
    96.574 ? 89.988634 104.492902
    97.043 ? 89.959555 104.850121
    102.101 ? 89.93049 105.23459
    99.088 ? 89.901427 105.64741
    103.33 ? 89.872405 106.090033
    106.411 ? 89.843385 106.562671
    105.823 ? 89.814396 107.066414
    103.759 ? 89.785433 107.601168
    110.717 ? 89.75647 108.16656
    110.273 ? 89.727541 108.762266
    103.972 ? 89.69865 109.385923
    106.11 ? 89.669739 110.035688
    109.988 ? 89.640876 110.707825
    108.583 ? 89.612011 111.397906
    112.049 ? 89.583192 112.101192
    108.805 ? 89.554396 112.810476
    108.443 ? 89.525592 113.519501
    109.043 ? 89.496835 114.220164
    106.23 ? 89.468081 114.904899
    112.88 ? 89.439363 115.566674
    116.179 ? 89.410674 116.197513
    111.583 ? 89.381969 116.791681
    116.104 ? 89.353325 117.342606
    116.684 ? 89.324674 117.845492
    121.173 ? 89.296067 118.295877
    123.549 ? 89.267492 118.688658
    119.484 ? 89.238901 119.019949
    117.138 ? 89.210362 119.284581
    116.378 ? 89.181825 119.478773
    123.574 ? 89.153327 119.598639
    117.249 ? 89.124868 119.641106
    119.965 ? 89.096385 119.60492
    117.383 ? 89.067964 119.490539
    114.377 ? 89.039535 119.301448
    120.927 ? 89.011159 119.04293
    120.83 ? 88.982808 118.722788
    119.175 ? 88.95445 118.348665
    114.187 ? 88.926137 117.92818
    114.783 ? 88.897829 117.465073
    111.59 ? 88.869567 116.955968
    108.064 ? 88.841341 116.387731
    109.852 ? 88.813095 115.734433
    113.123 ? 88.7849 114.974384
    106.848 ? 88.756722 114.110005
    107.384 ? 88.728586 113.174146
    103.381 ? 88.70047 112.211808
    106.266 ? 88.67235 111.257847
    104.313 ? 88.644281 110.334968
    108.935 ? 88.616221 109.454681
    116.18 ? 88.588211 108.62129
    109.026 ? 88.560209 107.836131
    108.923 ? 88.532225 107.096536
    105.558 ? 88.504282 106.399938
    99.333 ? 88.476344 105.742582
    102.643 ? 88.44846 105.120905
    103.624 ? 88.420589 104.532833
    100.122 ? 88.392727 103.975528
    99.37 ? 88.36492 103.447715
    94.766 ? 88.337105 102.947538
    95.11 ? 88.309345 102.473336
    96.038 ? 88.281613 102.024287
    98.03 ? 88.253887 101.598611
    96.684 ? 88.226198 101.195501
    101.077 ? 88.198523 100.813557
    99.559 ? 88.170899 100.451427
    102.918 ? 88.143265 100.108326
    102.997 ? 88.115693 99.782879
    94.965 ? 88.088156 99.474331
    99.236 ? 88.060609 99.181518
    94.281 ? 88.033117 98.903407
    91.152 ? 88.005657 98.639388
    96.912 ? 87.978186 98.388307
    91.549 ? 87.950783 98.149681
    91.954 ? 87.923376 97.922602
    91.097 ? 87.896028 97.706302
    94.634 ? 87.868701 97.500319
    96.11 ? 87.841371 97.303807
    91.614 ? 87.814107 97.11643
    92.039 ? 87.786835 96.937503
    91.553 ? 87.759632 96.7665
    89.047 ? 87.732453 96.603082
    93.151 ? 87.70526 96.446609
    94.602 ? 87.678134 96.296881
    92.691 ? 87.651014 96.153399
    95.081 ? 87.623946 96.015774
    93.598 ? 87.596901 95.883778
    94.889 ? 87.569868 95.756966
    85.913 ? 87.542889 95.635183
    86.43 ? 87.515914 95.518072
    95.057 ? 87.488992 95.405367
    96.881 ? 87.462096 95.296903
    94.692 ? 87.435206 95.192352
    91.827 ? 87.408372 95.091627
    93.547 ? 87.381548 94.994462
    99.617 ? 87.354771 94.900666
    90.713 ? 87.328035 94.810144
    83.227 ? 87.301296 94.722622
    91.248 ? 87.274608 94.638064
    91.723 ? 87.247935 94.556274
    88.711 ? 87.221314 94.477121
    94.302 ? 87.194734 94.400537
    88.527 ? 87.168145 94.3263
    84.839 ? 87.141608 94.254409
    82.25 ? 87.115089 94.184713
    90.171 ? 87.088626 94.117126
    96.412 ? 87.062196 94.051587
    92.407 ? 87.035767 93.987935
    91.165 ? 87.009385 93.926171
    93.237 ? 86.983029 93.86619
    93.361 ? 86.956713 93.807911
    93.775 ? 86.930446 93.751317
    93.985 ? 86.904169 93.696254
    95.782 ? 86.877953 93.642755
    93.923 ? 86.851751 93.590714
    90.764 ? 86.825602 93.540098
    91.109 ? 86.799495 93.490877
    91.15 ? 86.77338 93.442928
    89.256 ? 86.74733 93.396298
    91.437 ? 86.721283 93.350877
    82.628 ? 86.695298 93.306671
    85.107 ? 86.669354 93.263645
    88.736 ? 86.643405 93.221698
    87.377 ? 86.61751 93.180867
    85.331 ? 86.591635 93.141083
    87.968 ? 86.56582 93.102345
    85.453 ? 86.54004 93.064617
    86.448 ? 86.514248 93.027812
    91.668 ? 86.488527 92.991991
    97.048 ? 86.462824 92.957079
    92.702 ? 86.437168 92.923074
    93.532 ? 86.411555 92.889961
    88.422 ? 86.385943 92.857667
    88.933 ? 86.360385 92.826231
    92.782 ? 86.334852 92.795603
    90.933 ? 86.309369 92.765787
    88.246 ? 86.28393 92.736766
    87.656 ? 86.258479 92.708465
    85.078 ? 86.233098 92.68095
    91.248 ? 86.20773 92.654151
    90.195 ? 86.182425 92.628102
    89.832 ? 86.157162 92.602772
    89.626 ? 86.131891 92.578098
    89.79 ? 86.106681 92.554134
    86.872 ? 86.081492 92.530832
    87.796 ? 86.056364 92.508222
    91.31 ? 86.031267 92.486262
    97.093 ? 86.006175 92.464922
    94.386 ? 85.981149 92.444245
    93.04 ? 85.956126 92.424167
    92.915 ? 85.931172 92.404747
    94.937 ? 85.906259 92.385941
    91.488 ? 85.88135 92.367719
    90.562 ? 85.8565 92.350113
    98.594 ? 85.831671 92.333091
    99.254 ? 85.80689 92.316675
    97.806 ? 85.782134 92.300828
    101.807 ? 85.757425 92.285579
    98.129 ? 85.73276 92.270907
    93.686 ? 85.708109 92.256785
    93.484 ? 85.683519 92.243262
    92.856 ? 85.658941 92.230274
    88.13 ? 85.634423 92.217879
    81.91 ? 85.60993 92.206022
    90.925 ? 85.585472 92.194724
    93 ? 85.561062 92.183997
    86.592 ? 85.536667 92.173795
    84.11 ? 85.512334 92.16428
    88.17 ? 85.488044 92.15521
    90.312 ? 85.463769 92.14667
    92.132 ? 85.439551 92.138707
    85.222 ? 85.415342 92.131255
    85.63 ? 85.391189 92.124381
    85.2 ? 85.367089 92.11806
    85.618 ? 85.342994 92.114544
    94.236 ? 85.318975 92.109337
    95.116 ? 85.294956 92.104634
    88.858 ? 85.271002 92.100524
    83.078 ? 85.247081 92.096945
    84.755 ? 85.223189 92.093915
    90.131 ? 85.199361 92.091477
    85.655 ? 85.175531 92.089544
    85.36 ? 85.151763 92.08821
    85.106 ? 85.128041 92.087431
    91.828 ? 85.104342 92.087202
    92.669 ? 85.080705 92.087577
    89.385 ? 85.057076 92.088481
    87.842 ? 85.033508 92.089997
    87.928 ? 85.009979 92.092072
    97.67 ? 84.986478 92.09472
    95.224 ? 84.963038 92.097991
    94.15 ? 84.939605 92.108975
    90.649 ? 84.916233 92.113428
    86.379 ? 84.892917 92.118476
    81.991 ? 84.869594 92.124082
    82.364 ? 84.846357 92.130362
    84.108 ? 84.823147 92.137684
    90.424 ? 84.799952 92.14516
    88.761 ? 84.776831 92.153277
    89.423 ? 84.753719 92.161995
    95.282 ? 84.730675 92.171396
    95.796 ? 84.707668 92.181419
    91.146 ? 84.684672 92.192082
    93.636 ? 84.661764 92.203431
    93.655 ? 84.638848 92.215395
    94.895 ? 84.616008 92.228087
    92.309 ? 84.59321 92.241439
    90.934 ? 84.570418 92.255467
    92.143 ? 84.547695 92.270195
    84.891 ? 84.524997 92.285611
    93.718 ? 84.502373 92.301794
    100.851 ? 84.479774 92.31866
    95.504 ? 84.457183 92.336249
    93.446 ? 84.434673 92.354591
    94.231 ? 84.412187 92.373666
    94.929 ? 84.389762 92.393545
    97.753 ? 84.367368 92.414159
    98.395 ? 84.344992 92.435558
    91.112 ? 84.322688 92.45775
    86.698 ? 84.300408 92.480728
    90.54 ? 84.278179 92.504557
    88.233 ? 84.25601 92.529202
    89.403 ? 84.233846 92.554679
    95.618 ? 84.211755 92.581009
    90.643 ? 84.189683 92.60818
    88.371 ? 84.167671 92.636275
    91.696 ? 84.145713 92.665244
    91.136 ? 84.123766 92.695117
    87.627 ? 84.10188 92.735944
    94.53 ? 84.080022 92.767658
    96.154 ? 84.058224 92.800369
    96.622 ? 84.036485 92.834031
    90.876 ? 84.014746 92.868666
    91.428 ? 83.993079 92.904293
    95.052 ? 83.971436 92.940916
    94.065 ? 83.949856 92.978628
    87.752 ? 83.928329 93.017364
    89.324 ? 83.906804 93.057166
    89.331 ? 83.885351 93.098045
    91.417 ? 83.86393 93.140024
    92.251 ? 83.842566 93.183179
    90.554 ? 83.821261 93.22746
    87.216 ? 83.79995 93.272902
    88.197 ? 83.778717 93.319527
    89.249 ? 83.757508 93.367348
    91.011 ? 83.736371 93.416471
    89.099 ? 83.715281 93.466819
    87.427 ? 83.694191 93.51845
    88.181 ? 83.673185 93.571383
    97.11 ? 83.6522 93.625631
    92.026 ? 83.631278 93.681301
    91.369 ? 83.610404 93.738319
    91.903 ? 83.589546 93.796773
    92.145 ? 83.568753 93.856643
    93.361 ? 83.54799 93.917973
    94.696 ? 83.52729 93.980873
    94.748 ? 83.506645 94.045272
    94.633 ? 83.486007 94.111251
    91.328 ? 83.465442 94.178807
    95.852 ? 83.444911 94.247989
    99.576 ? 83.424431 94.318897
    92.169 ? 83.404009 94.391472
    87.886 ? 83.383603 94.465816
    98.951 ? 83.363257 94.5419
    93.426 ? 83.342947 94.619794
    90.635 ? 83.322696 94.699622
    96.016 ? 83.302501 94.781304
    98.35 ? 83.282323 94.864965
    94.55 ? 83.262215 94.950577
    99.23 ? 83.242126 95.038198
    99.483 ? 83.222111 95.127995
    98.627 ? 83.202141 95.219855
    98.076 ? 83.182183 95.313933
    96.253 ? 83.1623 95.410203
    97.624 ? 83.142454 95.508749
    98.306 ? 83.122658 95.609712
    98.324 ? 83.102924 95.713014
    101.326 ? 83.083195 95.818807
    97.931 ? 83.063543 95.92707
    93.979 ? 83.043925 96.0379
    100.867 ? 83.024357 96.151454
    100.695 ? 83.004831 96.26763
    93.502 ? 82.985363 96.386683
    97.779 ? 82.965947 96.508499
    98.076 ? 82.946554 96.633216
    98.708 ? 82.927229 96.761037
    90.5 ? 82.907936 96.89183
    93.385 ? 82.888702 97.025882
    91.199 ? 82.869517 97.163081
    91.97 ? 82.850364 97.303589
    97.575 ? 82.83127 97.447622
    97.299 ? 82.812208 97.595046
    95.348 ? 82.793212 97.746198
    97.828 ? 82.774263 97.900945
    95.482 ? 82.755344 98.059477
    93.14 ? 82.736502 98.222057
    94.355 ? 82.717669 98.388508
    105.902 ? 82.698899 98.559224
    99.906 ? 82.68019 98.734086
    108.62 ? 82.661507 98.913303
    110.334 ? 82.642903 99.097171
    108.116 ? 82.624305 99.285507
    106.464 ? 82.605779 99.478763
    103.927 ? 82.587304 99.676805
    106.294 ? 82.568868 99.879895
    101.103 ? 82.550489 100.08833
    102.935 ? 82.532141 100.301259
    108.301 ? 82.513862 100.52061
    101.293 ? 82.495623 100.745508
    98.113 ? 82.477422 100.976278
    105.406 ? 82.459281 101.213275
    108.07 ? 82.441179 101.456364
    106.089 ? 82.423135 101.706083
    107.861 ? 82.405142 101.9623
    109.045 ? 82.387186 102.225386
    113.163 ? 82.369287 102.495756
    108.918 ? 82.351429 102.773283
    113.152 ? 82.333623 103.058575
    106.776 ? 82.315886 103.351541
    104.276 ? 82.298155 103.652563
    111.844 ? 82.280501 103.962182
    113.129 ? 82.262913 104.280284
    112.6 ? 82.245329 104.607519
    110.184 ? 82.227838 104.943862
    111.307 ? 82.210353 105.289763
    108.883 ? 82.192945 105.645864
    105.154 ? 82.175597 106.012053
    100.094 ? 82.158258 106.389114
    104.51 ? 82.141008 106.777044
    109.777 ? 82.12377 107.176406
    107.548 ? 82.106607 107.587949
    104.113 ? 82.089505 108.011591
    110.875 ? 82.072419 108.448286
    99.579 ? 82.055416 108.898034
    106.644 ? 82.038423 109.361562
    106.753 ? 82.021504 109.839762
    107.038 ? 82.004651 110.332592
    110.853 ? 81.987807 110.841205
    109.451 ? 81.971058 111.365672
    105.255 ? 81.954309 111.906864
    108.488 ? 81.93764 112.465889
    106.913 ? 81.92104 113.042766
    110.33 ? 81.904439 113.638893
    120.147 ? 81.887937 114.25443
    110.168 ? 81.871444 114.89049
    111.152 ? 81.855023 115.548419
    118.598 ? 81.838671 116.228334
    119.293 ? 81.822326 116.931988
    122.643 ? 81.80607 117.659628
    129.249 ? 81.789823 118.412686
    128.421 ? 81.773658 119.192867
    130.178 ? 81.757549 120.000396
    124.32 ? 81.741459 120.837532
    127.516 ? 81.725451 121.704634
    130.764 ? 81.709462 122.603591
    131.283 ? 81.693545 123.536551
    139.343 ? 81.677693 124.503981
    139.463 ? 81.66185 125.508708
    129.62 ? 81.646098 126.551386
    133.481 ? 81.630358 127.634469
    138.241 ? 81.61469 128.76075
    139.527 ? 81.599089 129.931011
    144.229 ? 81.583501 131.14895
    144.596 ? 81.568008 132.415597
    142.468 ? 81.552515 133.734202
    134.749 ? 81.53711 135.108506
    137.15 ? 81.521758 136.539744
    139.375 ? 81.506429 138.032825
    138.394 ? 81.491178 139.589338
    145.518 ? 81.475948 141.213746
    155.826 ? 81.460786 142.911026
    159.467 ? 81.445697 144.68321
    155.339 ? 81.43062 146.536851
    160.079 ? 81.415615 148.474425
    166.052 ? 81.400647 150.502095
    168.869 ? 81.385746 152.626606
    175.904 ? 81.370913 154.851161
    177.792 ? 81.356091 157.184641
    163.242 ? 81.341337 159.630855
    159.263 ? 81.326635 162.198311
    162.851 ? 81.311989 164.897139
    170.353 ? 81.297409 167.730516
    183.626 ? 81.282842 170.711413
    185.268 ? 81.268321 173.845529
    190.128 ? 81.253899 177.144635
    190.138 ? 81.23951 180.621477
    182.866 ? 81.225188 184.283192
    189.598 ? 81.210879 188.14632
    192.824 ? 81.196617 192.219067
    194.269 ? 81.182452 196.517506
    201.235 ? 81.168321 201.058963
    206.781 ? 81.154254 205.853445
    208.703 ? 81.140204 210.923144
    209.409 ? 81.126205 216.279216
    219.216 ? 81.112292 221.943012
    220.338 ? 81.098422 227.937432
    232.368 ? 81.084615 234.275266
    236.097 ? 81.070819 240.985226
    244.671 ? 81.05708 248.080944
    241.93 ? 81.043431 255.588954
    244.933 ? 81.029813 263.537098
    261.436 ? 81.016267 271.93903
    269.167 ? 81.002733 280.828322
    276.162 ? 80.989255 290.217233
    291.454 ? 80.975862 300.133195
    281.567 ? 80.962511 310.603473
    305.805 ? 80.949223 321.633827
    320.038 ? 80.935951 333.253256
    318.495 ? 80.922727 345.458686
    324.162 ? 80.909597 358.262782
    338.333 ? 80.896502 371.671923
    357.253 ? 80.883475 385.659093
    373.396 ? 80.870463 400.2192
    372.05 ? 80.857499 415.298619
    395.33 ? 80.844632 430.854224
    411.246 ? 80.831797 446.824972
    425.938 ? 80.819034 463.0989
    447.197 ? 80.806279 479.579569
    462.947 ? 80.793603 496.104875
    467.723 ? 80.780973 512.516167
    483.233 ? 80.768416 528.627831
    489.923 ? 80.755896 544.200302
    512.097 ? 80.743408 559.011169
    565.593 ? 80.730992 572.786173
    578.911 ? 80.718621 585.271682
    579.021 ? 80.706328 596.213545
    612.471 ? 80.694071 605.35349
    631.317 ? 80.681844 612.484923
    657.936 ? 80.669693 617.424436
    692.77 ? 80.65759 620.04361
    682.198 ? 80.645539 620.275874
    668.644 ? 80.633562 618.115875
    644.389 ? 80.621597 613.618415
    624.118 ? 80.609706 606.906907
    625.343 ? 80.597862 598.148827
    593.429 ? 80.586076 587.548562
    558.142 ? 80.574361 575.360344
    542.49 ? 80.562655 561.827864
    521.837 ? 80.551029 547.231258
    517.281 ? 80.53945 531.820716
    498.479 ? 80.527925 515.83051
    445.277 ? 80.516474 499.504333
    411.928 ? 80.505037 483.022359
    415.501 ? 80.493687 466.578403
    409.582 ? 80.48235 450.308902
    398.493 ? 80.471098 434.325063
    370.438 ? 80.45991 418.742969
    352.359 ? 80.448732 403.618163
    363.858 ? 80.437644 389.024429
    347.364 ? 80.426578 374.990938
    334.076 ? 80.415581 361.533986
    337.09 ? 80.404657 348.68289
    322.376 ? 80.393738 336.425165
    301.752 ? 80.382924 324.771588
    296.449 ? 80.372115 313.70441
    282.409 ? 80.361386 303.20257
    280.38 ? 80.350724 293.261176
    283.764 ? 80.340078 283.847649
    256.242 ? 80.329516 274.951794
    244.445 ? 80.318973 266.545042
    244.682 ? 80.308507 258.599423
    246.41 ? 80.298112 251.101726
    248.094 ? 80.287728 244.019809
    240.225 ? 80.277436 237.340102
    229.499 ? 80.267152 231.036522
    220.325 ? 80.256953 225.084593
    217.794 ? 80.246818 219.471857
    213.105 ? 80.236699 214.172259
    209.868 ? 80.226668 209.174336
    199.878 ? 80.216657 204.460797
    193.346 ? 80.206719 200.006977
    193.498 ? 80.196849 195.805592
    183.216 ? 80.186991 191.837592
    190.295 ? 80.17723 188.09464
    184.277 ? 80.167475 184.561825
    178.448 ? 80.157803 181.225256
    172.896 ? 80.148199 178.078809
    180.303 ? 80.138601 175.108357
    175.88 ? 80.129105 172.308412
    165.966 ? 80.11962 169.668633
    171.444 ? 80.110212 167.17941
    167.118 ? 80.100871 164.83699
    161.482 ? 80.091541 162.631756
    167.932 ? 80.08231 160.560509
    170.138 ? 80.073082 158.616574
    161.308 ? 80.063942 156.793525
    159.12 ? 80.054862 155.089708
    156.824 ? 80.045798 153.498954
    158.101 ? 80.036827 152.019796
    145.885 ? 80.027871 150.648418
    144.29 ? 80.018989 149.380697
    148.222 ? 80.010175 148.216657
    149.973 ? 80.001378 147.152605
    149.387 ? 79.99267 146.188178
    144.366 ? 79.983974 145.321519
    141.403 ? 79.975357 144.549824
    146.316 ? 79.966804 143.873872
    145.473 ? 79.958269 143.291207
    139.035 ? 79.949811 142.801312
    148.062 ? 79.941394 142.402824
    149.34 ? 79.933043 142.092432
    148.607 ? 79.924758 141.869827
    147.971 ? 79.916482 141.731347
    140.82 ? 79.908289 141.673374
    143.235 ? 79.900138 141.690957
    150.025 ? 79.892046 141.77472
    135.894 ? 79.884027 141.915903
    142.433 ? 79.876016 142.09948
    147.493 ? 79.868063 142.306007
    142.279 ? 79.860197 142.510538
    139.477 ? 79.852374 142.678787
    146.25 ? 79.844608 142.776441
    147.897 ? 79.836861 142.772941
    145.119 ? 79.829169 142.651969
    147.94 ? 79.821569 142.408455
    145.829 ? 79.814007 142.039516
    139.211 ? 79.80651 141.544297
    143.174 ? 79.799027 140.921235
    148.224 ? 79.791595 140.173273
    151.638 ? 79.784256 139.306353
    141.585 ? 79.776954 138.331288
    131.669 ? 79.769723 137.263296
    135.675 ? 79.762504 136.118989
    146.893 ? 79.755329 134.919429
    141.266 ? 79.748259 133.683953
    127.075 ? 79.741217 132.433464
    124.253 ? 79.73425 131.187318
    124.073 ? 79.727285 129.962289
    118.525 ? 79.720379 128.776272
    124.837 ? 79.713567 127.643111
    135.435 ? 79.706787 126.578302
    135.106 ? 79.700075 125.597263
    126.521 ? 79.693377 124.717928
    126.141 ? 79.686734 123.96625
    129.114 ? 79.680182 123.376015
    117.293 ? 79.673666 122.996729
    118.512 ? 79.667211 122.892935
    120.763 ? 79.66078 123.146135
    117.289 ? 79.654395 123.847775
    122.137 ? 79.648102 125.086902
    127.839 ? 79.641844 126.932284
    118.901 ? 79.635656 129.397155
    116.524 ? 79.629479 132.408059
    112.461 ? 79.623378 135.729183
    118.436 ? 79.617323 138.892581
    122.857 ? 79.611345 141.18434
    125.604 ? 79.605392 141.883729
    125.254 ? 79.599481 140.73547
    123.223 ? 79.593639 138.135802
    113.252 ? 79.587843 134.768182
    106.969 ? 79.582123 131.186625
    117.718 ? 79.576438 127.728856
    121.526 ? 79.570783 124.598573
    125.227 ? 79.565198 121.942174
    131.719 ? 79.559655 119.833063
    125.395 ? 79.554179 118.277563
    120.444 ? 79.548764 117.242521
    121.169 ? 79.543368 116.67821
    122.953 ? 79.538047 116.538689
    129.273 ? 79.53277 116.787994
    134.893 ? 79.527545 117.396811
    132.35 ? 79.522397 118.336318
    127.798 ? 79.517251 119.565823
    128.608 ? 79.512185 121.010339
    128.368 ? 79.507163 122.542484
    139.685 ? 79.502196 123.970366
    148.104 ? 79.497303 125.100618
    146.82 ? 79.492418 125.865003
    140.601 ? 79.487605 126.38195
    146.387 ? 79.482845 126.873174
    157.725 ? 79.478139 127.533694
    155.544 ? 79.473495 128.494572
    148.951 ? 79.468867 129.825318
    154.024 ? 79.464313 131.554878
    156.603 ? 79.4598 133.691487
    157.552 ? 79.45535 136.220543
    162.559 ? 79.450966 139.121278
    167.862 ? 79.44659 142.361515
    166.096 ? 79.44229 145.891092
    170.491 ? 79.438038 149.651476
    177.311 ? 79.433838 153.551963
    174.482 ? 79.42971 157.480981
    177.257 ? 79.425592 161.29406
    175.599 ? 79.421548 164.809424
    173.156 ? 79.417543 167.832886
    173.292 ? 79.413602 170.159443
    180.122 ? 79.409719 171.613729
    186.444 ? 79.405859 172.069387
    190.538 ? 79.402063 171.474117
    189.773 ? 79.398318 169.859689
    186.245 ? 79.394624 167.337991
    171.294 ? 79.391001 164.075816
    159.272 ? 79.387388 160.266768
    152.823 ? 79.383849 156.113711
    153.216 ? 79.380351 151.790902
    146.358 ? 79.376914 147.451568
    142.801 ? 79.37354 143.207035
    134.891 ? 79.370175 139.133298
    129.389 ? 79.366904 135.287372
    132.564 ? 79.363641 131.693332
    133.535 ? 79.360455 128.367426
    127.914 ? 79.357333 125.307676
    123.125 ? 79.354217 122.5045
    129.389 ? 79.351195 119.948595
    128.655 ? 79.348181 117.621083
    118.11 ? 79.345247 115.507637
    115.166 ? 79.34237 113.589407
    116.136 ? 79.339511 111.848049
    117.712 ? 79.33673 110.269184
    114.418 ? 79.333974 108.835225
    114.698 ? 79.331278 107.533254
    112.801 ? 79.32865 106.349086
    111.411 ? 79.326037 105.269726
    105.01 ? 79.323513 104.285436
    103.172 ? 79.320998 103.384935
    107.007 ? 79.31855 102.560254
    108.032 ? 79.316169 101.802926
    111.075 ? 79.313801 101.1053
    108.242 ? 79.311523 100.461991
    101.858 ? 79.309253 99.866579
    99.521 ? 79.307056 99.314809
    95.95 ? 79.304921 98.802082
    101.022 ? 79.302801 98.324201
    98.341 ? 79.300747 97.878451
    94.134 ? 79.298739 97.461328
    94.793 ? 79.296782 97.070634
    97.268 ? 79.294893 96.703914
    99.651 ? 79.293013 96.358814
    103.046 ? 79.291208 96.03401
    100.959 ? 79.289441 95.727464
    97.387 ? 79.287729 95.438027
    104.255 ? 79.286085 95.164311
    103.162 ? 79.28445 94.904892
    94.814 ? 79.282861 94.659077
    90.96 ? 79.281361 94.42567
    92.616 ? 79.279889 94.203944
    100.409 ? 79.278485 93.993096
    95.082 ? 79.277093 93.792188
    93.211 ? 79.275743 93.600854
    91.575 ? 79.274481 93.418316
    83.164 ? 79.273255 93.244126
    89.816 ? 79.27209 93.077768
    92.499 ? 79.270932 92.918591
    87.199 ? 79.269826 92.766415
    88.537 ? 79.268807 92.620711
    89.887 ? 79.267817 92.481166
    94.428 ? 79.266889 92.34746
    91.341 ? 79.265973 92.219117
    90.78 ? 79.265103 92.096053
    86.575 ? 79.264323 91.9779
    88.118 ? 79.263569 91.864435
    90.546 ? 79.262877 91.755452
    91.801 ? 79.2622 91.650592
    94.877 ? 79.261567 91.549827
    96.61 ? 79.261018 91.452888
    86.332 ? 79.260502 91.359621
    90.99 ? 79.260045 91.269887
    93.41 ? 79.259601 91.183402
    92.546 ? 79.259205 91.100179
    91.994 ? 79.258893 91.02002
    94.482 ? 79.25861 90.942798
    91.388 ? 79.258394 90.868439
    88.425 ? 79.258177 90.79669
    89.928 ? 79.258036 90.727627
    89.312 ? 79.25794 90.661036
    91.277 ? 79.257882 90.596864
    96.115 ? 79.257895 90.535062
    93.746 ? 79.257918 90.475422
    87.287 ? 79.258025 90.418033
    88.567 ? 79.258139 90.36267
    86.941 ? 79.258321 90.309363
    89.551 ? 79.258561 90.258049
    90.763 ? 79.258811 90.208555
    85.678 ? 79.259149 90.160987
    84.689 ? 79.259493 90.11514
    84.837 ? 79.259904 90.071056
    88.451 ? 79.260378 90.028694
    91.637 ? 79.260857 89.987897
    88.138 ? 79.261419 89.94877
    79.821 ? 79.26199 89.911141
    79.549 ? 79.262628 89.87506
    88.54 ? 79.263333 89.840501
    88.709 ? 79.264038 89.807315
    84.331 ? 79.264821 89.775614
    80.525 ? 79.26562 89.745252
    80.029 ? 79.266484 89.71628
    83.028 ? 79.267408 89.688682
    87.023 ? 79.268346 89.662342
    88.189 ? 79.269336 89.63734
    82.022 ? 79.270377 89.613609
    83.147 ? 79.271465 89.591157
    86.352 ? 79.272611 89.569999
    88.354 ? 79.273771 89.550043
    92.527 ? 79.274986 89.531387
    90.761 ? 79.276251 89.513986
    82.049 ? 79.277559 89.497878
    87.136 ? 79.278931 89.483128
    88.573 ? 79.280309 89.469697
    86.902 ? 79.281747 89.457795
    83.059 ? 79.283232 89.447527
    87.248 ? 79.284758 89.439179
    86.012 ? 79.286344 89.433173
    86.786 ? 79.287945 89.429302
    80.701 ? 79.289602 89.429805
    79.909 ? 79.291302 89.43483
    80.197 ? 79.29305 89.445369
    87.604 ? 79.294861 89.463241
    92.639 ? 79.29667 89.486878
    94.446 ? 79.29855 89.51708
    90.282 ? 79.300472 89.552295
    85.448 ? 79.302432 89.589028
    85.448 ? 79.304452 89.620969
    89.082 ? 79.306483 89.63976
    85.293 ? 79.308573 89.639949
    84.683 ? 79.310706 89.619998
    90.968 ? 79.312882 89.587464
    97.78 ? 79.315119 89.550669
    93.401 ? 79.317362 89.515578
    82.112 ? 79.319668 89.485698
    79.662 ? 79.322012 89.462332
    90.635 ? 79.324404 89.445685
    89.191 ? 79.326857 89.435305
    87.852 ? 79.329302 89.430206
    91.139 ? 79.331837 89.429577
    92.985 ? 79.334375 89.432385
    91.342 ? 79.336971 89.440023
    87.728 ? 79.339632 89.447802
    85.404 ? 79.342297 89.457294
    84.358 ? 79.345034 89.468347
    81.815 ? 79.347785 89.480689
    85.012 ? 79.350591 89.494275
    80.186 ? 79.353456 89.509052
    78.146 ? 79.356327 89.524885
    82.239 ? 79.359273 89.541856
    82.502 ? 79.362226 89.561354
    87.484 ? 79.365236 89.580404
    87.749 ? 79.368309 89.597973
    84.194 ? 79.371383 89.619083
    79.151 ? 79.374534 89.641286
    78.044 ? 79.377694 89.664469
    83.21 ? 79.380906 89.688708
    86.92 ? 79.384182 89.714029
    84.443 ? 79.387457 89.740339
    79.077 ? 79.390811 89.767768
    81.292 ? 79.394169 89.796208
    83.392 ? 79.397586 89.825751
    82.6 ? 79.401062 89.856425
    83.664 ? 79.40454 89.888146
    90.886 ? 79.408079 89.921032
    92.416 ? 79.411652 89.955029
    90.343 ? 79.41527 89.99019
    89.817 ? 79.41894 90.02656
    90.64 ? 79.422613 90.064065
    87.922 ? 79.426347 90.102831
    86.188 ? 79.430122 90.142814
    83.063 ? 79.433932 90.184059
    91.947 ? 79.437803 90.226636
    92.048 ? 79.441676 90.270465
    80.655 ? 79.445587 90.315662
    83.174 ? 79.449577 90.362242
    83.885 ? 79.453577 90.410202
    82.185 ? 79.457641 90.459645
    84.392 ? 79.461705 90.510493
    83.677 ? 79.465807 90.562872
    88.152 ? 79.469987 90.616804
    87.761 ? 79.474186 90.672305
    91.261 ? 79.478439 90.72947
    83.625 ? 79.482695 90.788241
    87.385 ? 79.486992 90.848754
    98.152 ? 79.491359 90.911031
    97.603 ? 79.495745 90.975105
    89.273 ? 79.500186 91.041091
    90.106 ? 79.504633 91.108933
    87.842 ? 79.509115 91.178781
    82.622 ? 79.513669 91.250671
    81.274 ? 79.518244 91.324653
    91.323 ? 79.52287 91.400856
    91.306 ? 79.5275 91.479231
    88.852 ? 79.532171 91.559966
    87.209 ? 79.536914 91.643092
    85.969 ? 79.54167 91.72868
    89.921 ? 79.546481 91.816893
    93.066 ? 79.551302 91.907697
    88.141 ? 79.556148 92.001287
    85.664 ? 79.56107 92.09773
    88.236 ? 79.566009 92.197124
    91.139 ? 79.571005 92.299665
    94.798 ? 79.575998 92.405317
    95.719 ? 79.581046 92.514364
    85.988 ? 79.586134 92.626819
    87.549 ? 79.59125 92.742873
    93.282 ? 79.596426 92.862757
    85.746 ? 79.601599 92.986453
    88.814 ? 79.606844 93.114319
    87.242 ? 79.612084 93.246329
    87.413 ? 79.617382 93.382808
    91.329 ? 79.622733 93.524009
    91.148 ? 79.628084 93.669957
    86.405 ? 79.633501 93.821083
    89.15 ? 79.638915 93.977396
    86.162 ? 79.644388 94.139307
    87.203 ? 79.649913 94.307146
    92.656 ? 79.655433 94.480982
    97.253 ? 79.661026 94.661365
    100.813 ? 79.666623 94.848371
    107 ? 79.672264 95.042485
    99.609 ? 79.677954 95.244176
    88.535 ? 79.683648 95.453594
    84.816 ? 79.689412 95.671439
    93.63 ? 79.695167 95.897852
    96.24 ? 79.700978 96.133512
    95.758 ? 79.706841 96.379053
    94.334 ? 79.712705 96.634728
    101.194 ? 79.718612 96.901443
    98.977 ? 79.724558 97.179554
    92.772 ? 79.730534 97.469903
    95.844 ? 79.736559 97.773411
    95.484 ? 79.742585 98.090517
    96.218 ? 79.74866 98.422486
    98.722 ? 79.754769 98.76988
    99.239 ? 79.760909 99.133923
    99.48 ? 79.767104 99.515946
    103.606 ? 79.773289 99.916686
    92.496 ? 79.779524 100.337953
    93.378 ? 79.785797 100.780699
    99.747 ? 79.792095 101.24672
    92.051 ? 79.798446 101.738007
    97.558 ? 79.804791 102.244854
    104.948 ? 79.811186 102.791854
    103.333 ? 79.817615 103.370196
    107.744 ? 79.824073 103.981453
    109.307 ? 79.830579 104.629223
    103.019 ? 79.837082 105.31561
    105.609 ? 79.843635 106.044594
    112.278 ? 79.85022 106.818765
    104.626 ? 79.856833 107.642277
    104.782 ? 79.863493 108.519734
    105.4 ? 79.870152 109.454528
    103.262 ? 79.876855 110.452595
    98.292 ? 79.883593 111.517995
    115.856 ? 79.890356 112.656956
    116.313 ? 79.897172 113.876333
    117.426 ? 79.90398 115.181233
    114.369 ? 79.910832 116.580302
    110.795 ? 79.917719 118.07945
    114.737 ? 79.924632 119.687543
    109.794 ? 79.931595 121.414186
    120.385 ? 79.938549 123.266286
    116.767 ? 79.945573 125.255517
    122.265 ? 79.952584 127.389152
    126.771 ? 79.959643 129.678343
    131.953 ? 79.966748 132.134511
    126.339 ? 79.973855 134.764403
    125.855 ? 79.981017 137.580332
    134.709 ? 79.988178 140.586969
    144.983 ? 79.995375 143.792461
    150.835 ? 80.002628 147.202981
    145.096 ? 80.00987 150.815047
    151.849 ? 80.017176 154.629165
    164.223 ? 80.024475 158.630803
    167.641 ? 80.031818 162.804788
    169.702 ? 80.039208 167.126828
    169.684 ? 80.046589 171.553562
    173.486 ? 80.054036 176.039279
    171.331 ? 80.061473 180.513451
    189.81 ? 80.068953 184.899156
    199.008 ? 80.076479 189.105477
    211.216 ? 80.083995 193.022525
    208.655 ? 80.091577 196.543139
    208.705 ? 80.099145 199.550345
    214.45 ? 80.106758 201.94075
    222.402 ? 80.114421 203.624936
    227.852 ? 80.122075 204.534503
    232.767 ? 80.129771 204.634438
    230.417 ? 80.137491 203.922781
    228.844 ? 80.145235 202.432237
    225.818 ? 80.153022 200.224576
    216.176 ? 80.160803 197.390515
    203.104 ? 80.168629 194.031124
    191.603 ? 80.17648 190.26289
    184.998 ? 80.184352 186.19613
    187.661 ? 80.192268 181.933926
    176.184 ? 80.200174 177.576336
    161.034 ? 80.20811 173.199273
    166.04 ? 80.216102 168.87495
    167.58 ? 80.2241 164.653183
    154.074 ? 80.232142 160.570814
    143.802 ? 80.240174 156.664188
    139.846 ? 80.248229 152.940559
    148.036 ? 80.256344 149.418416
    145.163 ? 80.264463 146.099859
    140.975 ? 80.27263 142.982762
    130.918 ? 80.28078 140.067268
    131.854 ? 80.288959 137.343503
    126.877 ? 80.297194 134.806978
    124.912 ? 80.30543 132.446902
    122.449 ? 80.313709 130.25226
    120.206 ? 80.321979 128.215921
    112.754 ? 80.330271 126.325348
    118.488 ? 80.338621 124.573268
    122.116 ? 80.34698 122.948992
    122.31 ? 80.355371 121.442519
    115.531 ? 80.363755 120.047221
    107.853 ? 80.372165 118.753163
    110.022 ? 80.380628 117.554465
    110.364 ? 80.389095 116.443137
    120.315 ? 80.397602 115.411884
    113.744 ? 80.406094 114.455912
    114.3 ? 80.414615 113.568247
    115.426 ? 80.423188 112.744862
    119.624 ? 80.431764 111.980277
    119.102 ? 80.440377 111.269536
    121.813 ? 80.44898 110.61775
    116.035 ? 80.457621 110.00377
    107.618 ? 80.466282 109.433226
    108.092 ? 80.474966 108.902562
    102.872 ? 80.483686 108.408486
    106.765 ? 80.492396 107.949065
    112.396 ? 80.501155 107.521197
    108.663 ? 80.509903 107.123267
    105.326 ? 80.518692 106.753015
    103.571 ? 80.527515 106.408235
    105.101 ? 80.536316 106.08778
    108.878 ? 80.545184 105.789594
    110.774 ? 80.554028 105.512682
    100.977 ? 80.562915 105.255586
    105.638 ? 80.571833 105.016816
    101.684 ? 80.58074 104.795684
    98.666 ? 80.5897 104.590813
    104.925 ? 80.598644 104.401591
    100.848 ? 80.607629 104.227055
    101.985 ? 80.616641 104.066157
    95.88 ? 80.625647 103.918531
    95.954 ? 80.634695 103.78315
    106.12 ? 80.64374 103.659874
    105.818 ? 80.652807 103.547641
    97.425 ? 80.661918 103.445914
    92.656 ? 80.671011 103.354471
    90.063 ? 80.680151 103.272579
    88.024 ? 80.689288 103.200023
    90.804 ? 80.698445 103.136367
    98.098 ? 80.707642 103.081048
    99.812 ? 80.716828 103.033967
    101.544 ? 80.726056 102.994559
    93.331 ? 80.735272 102.962699
    91.043 ? 80.744519 102.938111
    99.824 ? 80.753804 102.920352
    104.919 ? 80.763069 102.909382
    107.908 ? 80.772386 102.904781
    111.367 ? 80.781686 102.906473
    110.307 ? 80.791016 102.914287
    106.23 ? 80.80038 102.927864
    95.655 ? 80.809727 102.947222
    102.554 ? 80.819121 102.972026
    100.169 ? 80.828502 103.00224
    104.13 ? 80.837909 103.037775
    99.388 ? 80.847354 103.07833
    106.844 ? 80.856781 103.123966
    112.251 ? 80.866237 103.174378
    100.555 ? 80.87571 103.229634
    97.538 ? 80.885193 103.289637
    99.453 ? 80.894714 103.354155
    104.842 ? 80.904215 103.423269
    103.246 ? 80.913744 103.496736
    89.444 ? 80.92329 103.574632
    89.676 ? 80.93285 103.65692
    95.926 ? 80.94244 103.743388
    99.753 ? 80.952009 103.834147
    99.224 ? 80.961608 103.928991
    95.404 ? 80.971228 104.028021
    99.844 ? 80.980855 104.131227
    102.759 ? 80.990512 104.238426
    99.203 ? 81.000152 104.349758
    105.904 ? 81.009836 104.465055
    102.812 ? 81.019508 104.584381
    95.24 ? 81.029194 104.707811
    93.395 ? 81.038918 104.835174
    101.286 ? 81.048623 104.966627
    104.302 ? 81.058372 105.102018
    101.196 ? 81.068099 105.241432
    107.562 ? 81.077856 105.384988
    105.976 ? 81.087639 105.532512
    112.197 ? 81.097408 105.684196
    100.829 ? 81.107215 105.839894
    97.767 ? 81.116999 105.999724
    101.493 ? 81.126812 106.163827
    109.074 ? 81.13666 106.332057
    110.502 ? 81.146479 106.504607
    102.929 ? 81.156339 106.681361
    95.442 ? 81.16619 106.862487
    99 ? 81.176059 107.048119
    97.167 ? 81.185954 107.238132
    98.39 ? 81.195829 107.432764
    99.754 ? 81.205749 107.631921
    105.154 ? 81.215649 107.835764
    104.861 ? 81.225567 108.044489
    106.605 ? 81.235518 108.257994
    106.053 ? 81.245446 108.47654
    106.833 ? 81.255411 108.700057
    114.85 ? 81.265356 108.928722
    107.92 ? 81.275326 109.162807
    103.322 ? 81.285323 109.402198
    109.002 ? 81.295297 109.647218
    120.109 ? 81.305313 109.897807
    107.106 ? 81.315302 110.154209
    103.104 ? 81.325323 110.416778
    112.881 ? 81.335357 110.685305
    112.181 ? 81.345376 110.960232
    111.97 ? 81.355418 111.241493
    108.935 ? 81.365465 111.529462
    112.696 ? 81.375519 111.8244
    115.525 ? 81.385601 112.126291
    111.165 ? 81.395656 112.435542
    111.641 ? 81.405743 112.752162
    119.109 ? 81.415826 113.076479
    122.818 ? 81.42592 113.408883
    119.718 ? 81.436037 113.749345
    116.036 ? 81.446134 114.098325
    127.167 ? 81.456238 114.455762
    119.014 ? 81.466369 114.822166
    122.017 ? 81.4765 115.197789
    127.705 ? 81.486651 115.582614
    124.647 ? 81.496777 115.97706
    114.901 ? 81.506911 116.381001
    113.678 ? 81.517082 116.794884
    115.185 ? 81.527236 117.218791
    121.002 ? 81.53742 117.652566
    118.081 ? 81.547575 118.096387
    114.515 ? 81.557735 118.549849
    115.183 ? 81.567937 119.013049
    110.689 ? 81.578122 119.485694
    116.277 ? 81.588331 119.967104
    118.73 ? 81.598514 120.456938
    119.701 ? 81.608699 120.954143
    118.149 ? 81.618926 121.458152
    124.599 ? 81.62913 121.96799
    125.37 ? 81.639364 122.482232
    127.045 ? 81.649568 122.999894
    122.145 ? 81.659792 123.519289
    123.426 ? 81.670023 124.039387
    127.79 ? 81.680247 124.558997
    126.481 ? 81.690496 125.076589
    134.879 ? 81.700725 125.565212
    131.624 ? 81.710978 126.076417
    128.367 ? 81.72121 126.583688
    128.292 ? 81.731456 127.087234
    128.716 ? 81.741726 127.586864
    135.386 ? 81.751962 128.083783
    144.632 ? 81.762233 128.578546
    142.927 ? 81.772478 129.072729
    135.306 ? 81.782736 129.568289
    142.29 ? 81.793017 130.066335
    146.976 ? 81.803264 130.569437
    148.395 ? 81.813546 131.078717
    144.775 ? 81.823801 131.596346
    143.462 ? 81.83407 132.124556
    137.992 ? 81.844361 132.664269
    131.694 ? 81.854616 133.217741
    133.154 ? 81.864903 133.785701
    129.606 ? 81.875171 134.369702
    142.716 ? 81.885444 134.971337
    146.649 ? 81.89574 135.590803
    139.971 ? 81.906001 136.229792
    137.654 ? 81.916293 136.888354
    148.603 ? 81.926562 137.567521
    149.217 ? 81.936835 138.268498
    140.343 ? 81.947132 138.991015
    147.448 ? 81.957398 139.73652
    148.642 ? 81.967689 140.504756
    152.774 ? 81.977955 141.296628
    152.092 ? 81.988228 142.11327
    151.721 ? 81.998523 142.954282
    148.851 ? 82.008784 143.821177
    151.48 ? 82.019079 144.713629
    154.989 ? 82.029339 145.632704
    158.012 ? 82.039603 146.579634
    155.15 ? 82.049895 147.554081
    148.963 ? 82.060149 148.557785
    148.917 ? 82.070437 149.590454
    157.412 ? 82.080691 150.653462
    152.676 ? 82.090946 151.748264
    161.643 ? 82.101226 152.874622
    157.029 ? 82.111477 154.034652
    144.906 ? 82.12174 155.228145
    152.543 ? 82.131992 156.456849
    171.284 ? 82.142245 157.722538
    177.287 ? 82.15251 159.02512
    176.357 ? 82.162747 160.367163
    175.73 ? 82.173004 161.748609
    165.557 ? 82.18323 163.171674
    159.663 ? 82.193465 164.638538
    158.39 ? 82.203714 166.149309
    165.701 ? 82.213933 167.707144
    163.232 ? 82.224161 169.312193
    171.549 ? 82.234382 170.967242
    180.637 ? 82.244606 172.675035
    179.313 ? 82.254821 174.435954
    185.145 ? 82.265035 176.253903
    184.114 ? 82.275255 178.129385
    193.158 ? 82.285438 180.065803
    208.001 ? 82.295636 182.066756
    205.039 ? 82.305841 184.133043
    202.087 ? 82.316014 186.269502
    197.022 ? 82.326204 188.477095
    201.191 ? 82.336375 190.760334
    208.551 ? 82.346544 193.123713
    202.945 ? 82.356712 195.568674
    209.209 ? 82.366872 198.101409
    213.66 ? 82.37704 200.723536
    214.222 ? 82.387173 203.440957
    226.4 ? 82.397309 206.25953
    225.557 ? 82.407462 209.181638
    226.134 ? 82.417582 212.215197
    233.486 ? 82.427702 215.362916
    241.226 ? 82.437821 218.632501
    236.115 ? 82.447926 222.031678
    236.761 ? 82.458026 225.564184
    241.223 ? 82.468124 229.240274
    251.19 ? 82.478221 233.064062
    246.319 ? 82.488295 237.045853
    255.258 ? 82.498364 241.195683
    268.984 ? 82.508438 245.519143
    270.032 ? 82.518482 250.029455
    268.816 ? 82.528535 254.732611
    283.025 ? 82.538573 259.642097
    276.237 ? 82.548603 264.770817
    284.978 ? 82.558636 270.126503
    289.028 ? 82.568647 275.725771
    280.319 ? 82.578664 281.57656
    288.739 ? 82.588654 287.695376
    316.095 ? 82.598642 294.097991
    326.165 ? 82.608632 300.793333
    327.908 ? 82.618591 307.800411
    324.465 ? 82.628556 315.126968
    327.925 ? 82.63851 322.790717
    341.57 ? 82.648446 330.806356
    346.272 ? 82.658382 339.179467
    336.759 ? 82.668301 347.925868
    339.506 ? 82.678228 357.04554
    359.225 ? 82.688117 366.548423
    375.506 ? 82.698006 376.438821
    383.603 ? 82.707902 386.706215
    385.133 ? 82.717757 397.351944
    391.964 ? 82.727608 408.355888
    394.896 ? 82.737469 419.709603
    411.161 ? 82.747302 431.399908
    434.292 ? 82.757133 443.398249
    439.261 ? 82.766946 455.697903
    455.893 ? 82.776765 468.272626
    483.901 ? 82.786538 481.121605
    484.193 ? 82.796323 494.253071
    482.975 ? 82.806103 507.664618
    503.212 ? 82.815849 521.39683
    528.051 ? 82.825591 535.46984
    549.078 ? 82.835329 549.939912
    562.749 ? 82.845044 564.873821
    549.658 ? 82.854764 580.314429
    571.482 ? 82.864443 596.34909
    596.376 ? 82.874142 613.020277
    594.244 ? 82.883794 630.398541
    609.64 ? 82.893451 648.553019
    615.201 ? 82.903106 667.503533
    619.192 ? 82.912723 687.313489
    640.662 ? 82.922336 707.979889
    649.318 ? 82.931937 729.526349
    687.322 ? 82.941527 751.96714
    719.392 ? 82.951113 775.253668
    716.592 ? 82.960659 799.383777
    758.026 ? 82.970214 824.273711
    793.953 ? 82.979734 849.86649
    791.834 ? 82.98925 876.088073
    826.892 ? 82.998768 902.788601
    862.159 ? 83.008244 929.863732
    883.022 ? 83.017729 957.11413
    916.227 ? 83.027174 984.366138
    962.327 ? 83.03661 1011.421079
    1012.52 ? 83.046048 1038.002909
    1024.851 ? 83.05545 1063.881354
    1045.227 ? 83.064863 1088.740012
    1101.78 ? 83.074227 1112.296638
    1150.553 ? 83.083591 1134.258262
    1176.387 ? 83.09295 1154.288833
    1229.082 ? 83.102272 1172.113533
    1274.322 ? 83.111605 1187.427023
    1299.744 ? 83.120892 1199.985645
    1348.592 ? 83.130173 1209.575805
    1403.96 ? 83.139452 1216.012519
    1402.758 ? 83.148688 1219.183575
    1401.616 ? 83.157933 1219.02221
    1373.842 ? 83.167137 1215.52915
    1320.1 ? 83.176329 1208.75744
    1281.293 ? 83.185525 1198.830561
    1217.481 ? 83.194678 1185.90621
    1192.579 ? 83.203833 1170.216706
    1182.21 ? 83.212956 1152.009661
    1099.969 ? 83.222063 1131.554311
    1031.582 ? 83.231166 1109.173868
    1025.717 ? 83.240229 1085.146209
    994.995 ? 83.249289 1059.804135
    966.567 ? 83.258319 1033.427792
    951.988 ? 83.267337 1006.278999
    898.49 ? 83.276354 978.651232
    877.287 ? 83.285327 950.746774
    873.302 ? 83.2943 922.812146
    843.677 ? 83.303233 895.016642
    806.643 ? 83.312159 867.504094
    781.21 ? 83.321074 840.444918
    738.855 ? 83.32995 813.91913
    704.387 ? 83.338816 788.051623
    710.799 ? 83.347661 762.898636
    716.622 ? 83.356484 738.50062
    674.389 ? 83.365305 714.928429
    626.289 ? 83.37408 692.179619
    602.395 ? 83.382865 670.299071
    604.925 ? 83.391599 649.278955
    593.059 ? 83.400323 629.105392
    591.546 ? 83.409043 609.79637
    605.49 ? 83.417711 591.314237
    575.189 ? 83.426375 573.665527
    539.29 ? 83.435018 556.818593
    531.989 ? 83.443639 540.740214
    528.081 ? 83.452244 525.42723
    518.805 ? 83.460818 510.834032
    492.056 ? 83.469387 496.953528
    473.979 ? 83.477913 483.750171
    472.371 ? 83.486428 471.188957
    464.336 ? 83.494927 459.260842
    455.517 ? 83.503387 447.923839
    442.891 ? 83.511838 437.168295
    429.336 ? 83.520256 426.962699
    414.487 ? 83.528666 417.276647
    412.187 ? 83.537048 408.101451
    409.251 ? 83.545406 399.402318
    405.534 ? 83.553749 391.170947
    395.718 ? 83.562051 383.382308
    375.513 ? 83.57034 376.011908
    380.163 ? 83.578616 369.053613
    376.729 ? 83.586849 362.479825
    365.944 ? 83.595067 356.285071
    362.667 ? 83.603262 350.450695
    357.736 ? 83.611439 344.957704
    337.152 ? 83.619584 339.803085
    336.037 ? 83.627713 334.96562
    334.537 ? 83.635817 330.443475
    344.732 ? 83.643885 326.22206
    338.056 ? 83.651935 322.288056
    334.736 ? 83.659972 318.641414
    336.492 ? 83.667966 315.266253
    340.637 ? 83.675949 312.162777
    332.761 ? 83.683901 309.322783
    329.128 ? 83.691829 306.736175
    319.736 ? 83.699733 304.405819
    329.607 ? 83.707613 302.320231
    322.874 ? 83.715468 300.482214
    332.734 ? 83.72329 298.887848
    338.126 ? 83.731092 297.531389
    325.728 ? 83.738881 296.41643
    319.862 ? 83.746621 295.536085
    316.882 ? 83.754344 294.895645
    309.372 ? 83.762046 294.495037
    306.847 ? 83.769717 294.330046
    316.366 ? 83.777364 294.409231
    324.274 ? 83.784984 294.72736
    315.297 ? 83.792588 295.292046
    316.148 ? 83.800142 296.106439
    319.381 ? 83.80768 297.168231
    317.917 ? 83.815207 298.488442
    315.567 ? 83.822682 300.063405
    326.641 ? 83.830145 301.902406
    309.927 ? 83.837576 304.010937
    307.245 ? 83.844974 306.386894
    306.721 ? 83.852353 309.042545
    323.256 ? 83.859708 311.973768
    324.106 ? 83.86704 315.189481
    328.582 ? 83.874321 318.69489
    336.11 ? 83.881586 322.484706
    330.498 ? 83.888833 326.569185
    341.505 ? 83.896037 330.938926
    334.455 ? 83.903219 335.597569
    345.097 ? 83.910374 340.544111
    344.567 ? 83.917493 345.763053
    330.538 ? 83.924597 351.254831
    341.127 ? 83.931656 356.995738
    350.852 ? 83.938707 362.974329
    358.392 ? 83.945705 369.172096
    368.114 ? 83.952686 375.551529
    375.713 ? 83.959649 382.090151
    374.589 ? 83.966561 388.737049
    388.799 ? 83.973455 395.451966
    399.65 ? 83.980315 402.185522
    409.121 ? 83.987148 408.866798
    408.77 ? 83.993963 415.439476
    402.296 ? 84.000723 421.819229
    409.783 ? 84.007477 427.933414
    431.638 ? 84.014179 433.70257
    453.002 ? 84.020864 439.032686
    465.544 ? 84.027525 443.84712
    458.903 ? 84.034139 448.054745
    457.54 ? 84.040733 451.581245
    481.785 ? 84.047291 454.357218
    503.305 ? 84.053821 456.316809
    509.049 ? 84.060328 457.41543
    506.367 ? 84.06679 457.616804
    511.628 ? 84.073229 456.904521
    496.597 ? 84.079624 455.27597
    493.261 ? 84.085994 452.747354
    474.983 ? 84.092354 449.348679
    457.624 ? 84.098655 445.129524
    454.295 ? 84.104945 440.145447
    444.059 ? 84.111183 434.462664
    429.813 ? 84.117397 428.163378
    431.202 ? 84.123589 421.32257
    415.583 ? 84.12973 414.030543
    394.048 ? 84.135855 406.367373
    373.591 ? 84.141939 398.408866
    361.503 ? 84.147993 390.240503
    361.013 ? 84.154023 381.925035
    354.167 ? 84.160001 373.536334
    341.121 ? 84.165966 365.128552
    329.063 ? 84.17188 356.747668
    324.435 ? 84.17777 348.447082
    316.222 ? 84.183635 340.255233
    314.876 ? 84.189452 332.211919
    310.466 ? 84.195243 324.338107
    296.21 ? 84.200999 316.649075
    288.784 ? 84.206721 309.168734
    279.631 ? 84.212417 301.900396
    264.61 ? 84.218065 294.859599
    264.92 ? 84.22369 288.047858
    267.476 ? 84.229272 281.463695
    258.078 ? 84.234832 275.114865
    246.395 ? 84.240359 268.993756
    244.359 ? 84.245837 263.104209
    243.445 ? 84.251283 257.439878
    245.987 ? 84.256704 251.99315
    243.987 ? 84.262079 246.764652
    238.737 ? 84.267439 241.743666
    235.741 ? 84.272739 236.928968
    220.44 ? 84.278028 232.312111
    227.504 ? 84.283261 227.883957
    223.784 ? 84.288471 223.641969
    209.69 ? 84.293647 219.575442
    202.41 ? 84.298774 215.68139
    211.355 ? 84.30388 211.951341
    206.951 ? 84.308941 208.376344
    204.774 ? 84.313971 204.953356
    200.913 ? 84.318965 201.672763
    189.304 ? 84.323926 198.531177
    192.341 ? 84.328853 195.521251
    196.678 ? 84.333735 192.635247
    201.579 ? 84.338584 189.870359
    199.68 ? 84.343408 187.218708
    182.117 ? 84.348179 184.677397
    184.498 ? 84.352911 182.240607
    181.706 ? 84.357622 179.902261
    183.826 ? 84.362292 177.660173
    188.979 ? 84.366925 175.508191
    184.172 ? 84.371516 173.443969
    167.67 ? 84.37608 171.462687
    165.115 ? 84.380592 169.558826
    167.333 ? 84.385077 167.729568
    167.055 ? 84.389533 165.968122
    167.866 ? 84.393931 164.270287
    177.572 ? 84.39831 162.630657
    176.77 ? 84.402639 161.045252
    164.655 ? 84.406933 159.514538
    160.545 ? 84.411192 158.036939
    164.774 ? 84.415416 156.612838
    165.642 ? 84.419606 155.240422
    165.265 ? 84.423742 153.917027
    159.677 ? 84.427849 152.641794
    158.12 ? 84.431922 151.41158
    161.401 ? 84.435945 150.225158
    154.398 ? 84.439937 149.08016
    160.837 ? 84.443893 147.973898
    157.507 ? 84.447804 146.905484
    148.097 ? 84.451687 145.872428
    148.223 ? 84.455521 144.873871
    145.786 ? 84.459326 143.908146
    147.049 ? 84.463077 142.973225
    141.771 ? 84.466803 142.068688
    130.922 ? 84.470489 141.192651
    141.378 ? 84.474127 140.344607
    151.146 ? 84.477729 139.523295
    145.263 ? 84.481287 138.727191
    145.914 ? 84.484822 137.956043
    147.564 ? 84.488307 137.208368
    137.621 ? 84.49175 136.493837
    140.313 ? 84.495163 135.791532
    141.314 ? 84.498522 135.11018
    142.634 ? 84.501848 134.449676
    131.262 ? 84.505143 133.808865
    124.466 ? 84.508384 133.187506
    129.985 ? 84.511585 132.584926
    136.007 ? 84.514753 132.000133
    142.605 ? 84.517878 131.434621
    130.92 ? 84.520962 130.884415
    128.165 ? 84.524004 130.350939
    128.616 ? 84.527019 129.833715
    131.12 ? 84.529975 129.331911
    135.746 ? 84.532899 128.845622
    132.284 ? 84.535779 128.374151
    132.277 ? 84.538617 127.917473
    139.971 ? 84.541415 127.475305
    139.746 ? 84.544175 127.047025
    142.823 ? 84.546893 126.632822
    139.661 ? 84.549575 126.232214
    134.204 ? 84.552206 125.845316
    125.872 ? 84.554804 125.472057
    128.858 ? 84.557352 125.112026
    133.279 ? 84.559858 124.765613
    131.009 ? 84.562336 124.432603
    128.229 ? 84.564756 124.113349
    129.13 ? 84.567139 123.808044
    140.968 ? 84.569483 123.516687
    131.516 ? 84.571778 123.23998
    131.606 ? 84.574048 122.978123
    132.567 ? 84.57626 122.731901
    130.609 ? 84.578446 122.500468
    131.997 ? 84.580567 122.28748
    129.635 ? 84.582658 122.092715
    131.892 ? 84.584716 121.916981
    128.839 ? 84.586715 121.761751
    130.221 ? 84.588685 121.628558
    134.133 ? 84.590593 121.518597
    134.552 ? 84.59247 121.434062
    128.829 ? 84.594312 121.376449
    125.956 ? 84.596099 121.347967
    125.594 ? 84.597851 121.350875
    124.381 ? 84.599549 121.386664
    118.252 ? 84.601213 121.457791
    121.229 ? 84.60284 121.565306
    120.081 ? 84.604405 121.710437
    126.308 ? 84.605947 121.8935
    131.613 ? 84.607423 122.112234
    123.893 ? 84.608873 122.36368
    119.004 ? 84.610282 122.640452
    121.068 ? 84.611636 122.932406
    119.207 ? 84.612953 123.224832
    129.083 ? 84.614222 123.49761
    130.957 ? 84.615441 123.727616
    125.138 ? 84.616631 123.888802
    124.249 ? 84.61777 123.95717
    124.896 ? 84.61887 123.913525
    118.954 ? 84.619912 123.747157
    121.358 ? 84.620912 123.461081
    128.498 ? 84.621882 123.062205
    127.707 ? 84.622797 122.572709
    129.544 ? 84.623668 122.016849
    123.61 ? 84.624495 121.419813
    122.499 ? 84.625283 120.805212
    128.294 ? 84.626029 120.19196
    124.156 ? 84.626715 119.594113
    120.976 ? 84.627372 119.021274
    126.285 ? 84.627972 118.479951
    120.321 ? 84.628534 117.97314
    116.198 ? 84.629051 117.502304
    120.995 ? 84.629518 117.066985
    111.649 ? 84.629941 116.665773
    111.758 ? 84.63032 116.297154
    116.853 ? 84.630657 115.958813
    114.495 ? 84.630947 115.648727
    109.485 ? 84.631191 115.364563
    115.38 ? 84.631391 115.104112
    116.791 ? 84.631541 114.865362
    118.229 ? 84.631651 114.646327
    120.673 ? 84.631716 114.445306
    116.772 ? 84.631722 114.260617
    116.812 ? 84.631698 114.090833
    117.964 ? 84.631618 113.934569
    108.863 ? 84.631497 113.790537
    105.841 ? 84.631333 113.65798
    107.972 ? 84.631122 113.535822
    111.322 ? 84.63086 113.423235
    115.649 ? 84.630556 113.319584
    109.522 ? 84.630199 113.224145
    115.67 ? 84.629809 113.136422
    119.325 ? 84.629364 113.055931
    119.318 ? 84.628872 112.982326
    121.033 ? 84.62833 112.915138
    114.578 ? 84.627746 112.854146
    115.175 ? 84.627117 112.799028
    120.964 ? 84.626444 112.749608
    117.883 ? 84.625722 112.705633
    116.398 ? 84.624948 112.666904
    116.231 ? 84.624135 112.633336
    112.466 ? 84.623272 112.604724
    117.163 ? 84.62236 112.581012
    115.954 ? 84.621403 112.562026
    115.055 ? 84.620398 112.54777
    114.542 ? 84.619347 112.538121
    114.467 ? 84.618247 112.532979
    110.109 ? 84.617105 112.532327
    107.565 ? 84.615911 112.536196
    104.671 ? 84.61467 112.544412
    103.674 ? 84.613384 112.557068
    108.576 ? 84.612056 112.574067
    109.96 ? 84.610672 112.595457
    112.991 ? 84.609238 112.621208
    111.763 ? 84.607761 112.651307
    110.097 ? 84.60624 112.685843
    117.657 ? 84.60466 112.72473
    117.699 ? 84.603046 112.768093
    110.648 ? 84.601383 112.815883
    116.835 ? 84.599667 112.868203
    114.213 ? 84.597902 112.925088
    110.284 ? 84.596097 112.986537
    118.052 ? 84.59423 113.052614
    117.916 ? 84.592329 113.123517
    114.12 ? 84.590374 113.199135
    117.512 ? 84.588369 113.279676
    112.893 ? 84.586317 113.365135
    117.923 ? 84.584223 113.455686
    118.602 ? 84.582079 113.551381
    121.001 ? 84.579879 113.652313
    118.474 ? 84.577636 113.758688
    111.416 ? 84.575348 113.870536
    112.48 ? 84.573008 113.988057
    117.212 ? 84.570612 114.111337
    118.246 ? 84.56818 114.240615
    114.691 ? 84.5657 114.376054
    104.314 ? 84.563157 114.517743
    109.847 ? 84.560577 114.670358
    112.38 ? 84.557951 114.825364
    114.489 ? 84.555263 114.987223
    119.764 ? 84.552538 115.156337
    127.224 ? 84.549765 115.332852
    117.217 ? 84.546932 115.517099
    119.192 ? 84.544055 115.709359
    124.651 ? 84.541138 115.90996
    121.851 ? 84.538165 116.119299
    113.046 ? 84.535145 116.337654
    113.169 ? 84.532072 116.568149
    115.59 ? 84.528958 116.805815
    112.025 ? 84.525784 117.053843
    109.886 ? 84.522567 117.312735
    111.802 ? 84.519303 117.58294
    127.501 ? 84.515985 117.864982
    124.901 ? 84.512615 118.159662
    120.107 ? 84.509209 118.467456
    119.558 ? 84.505747 118.789139
    119.577 ? 84.502231 119.125388
    128.782 ? 84.49867 119.476916
    128.859 ? 84.495058 119.844805
    118.125 ? 84.491391 120.229759
    125.004 ? 84.487684 120.63339
    123.336 ? 84.483926 121.055529
    123.68 ? 84.480116 121.497767
    124.605 ? 84.476255 121.961234
    132.273 ? 84.472341 122.447257
    128.009 ? 84.468389 122.956971
    126.211 ? 84.464381 123.491693
    130.14 ? 84.460325 124.052541
    131.898 ? 84.456217 124.641208
    136.317 ? 84.452057 125.258927
    126.89 ? 84.447851 125.907005
    129.783 ? 84.443597 126.586882
    129.877 ? 84.439289 127.299467
    135.12 ? 84.434935 128.046299
    137.805 ? 84.43052 128.828405
    136.414 ? 84.426074 129.645946
    132.455 ? 84.421564 130.49962
    131.497 ? 84.417005 131.38893
    127.475 ? 84.412404 132.313297
    132.672 ? 84.407745 133.271527
    137.549 ? 84.403039 134.26081
    132.74 ? 84.398285 135.278038
    136.347 ? 84.393475 136.318059
    147.461 ? 84.388621 137.375101
    144.392 ? 84.383709 138.442003
    143.671 ? 84.378751 139.509488
    139.218 ? 84.373748 140.567666
    143.122 ? 84.368693 141.604854
    142.869 ? 84.363581 142.609329
    146.428 ? 84.358425 143.569113
    152.681 ? 84.353217 144.472524
    158.386 ? 84.347958 145.309208
    160.622 ? 84.342649 146.070939
    156.254 ? 84.337292 146.752284
    150.824 ? 84.331878 147.347386
    155.187 ? 84.32642 147.8647
    149.621 ? 84.32091 148.30479
    158.141 ? 84.315347 148.676071
    159.334 ? 84.309727 148.988629
    154.534 ? 84.304071 149.254145
    155.727 ? 84.298362 149.487024
    143.036 ? 84.292598 149.699591
    148.482 ? 84.286788 149.906272
    151.662 ? 84.280918 150.119053
    148.254 ? 84.275006 150.348622
    155.357 ? 84.269038 150.606317
    154.627 ? 84.263026 150.899096
    152.042 ? 84.25696 151.235236
    153.806 ? 84.250837 151.619874
    148.006 ? 84.24467 152.056849
    156.427 ? 84.238451 152.551114
    160.183 ? 84.232178 153.103721
    154.074 ? 84.22586 153.71796
    155.634 ? 84.21949 154.395005
    160.536 ? 84.213074 155.135846
    154.868 ? 84.206598 155.943836
    156.622 ? 84.200072 156.819784
    158.851 ? 84.193497 157.768061
    156.913 ? 84.186869 158.792186
    171.632 ? 84.1802 159.895954
    170.575 ? 84.173474 161.085373
    160.721 ? 84.166691 162.362096
    157.745 ? 84.159867 163.728052
    168.583 ? 84.152986 165.178878
    166.009 ? 84.146054 166.701512
    170.247 ? 84.139074 168.272457
    179.532 ? 84.132049 169.847891
    181.744 ? 84.124963 171.379034
    166.39 ? 84.117822 172.832683
    169.215 ? 84.110638 174.218008
    178.362 ? 84.103406 175.581977
    188.75 ? 84.096122 176.973483
    188.416 ? 84.088789 178.43276
    182.484 ? 84.081397 179.980753
    177.378 ? 84.073952 181.628066
    181.663 ? 84.066466 183.3805
    194.834 ? 84.058926 185.235188
    184.152 ? 84.051333 187.19248
    178.479 ? 84.043685 189.248482
    181.473 ? 84.035988 191.399807
    193.507 ? 84.02825 193.646392
    192.018 ? 84.02045 195.983244
    198.513 ? 84.012608 198.412023
    195.19 ? 84.004708 200.931324
    202.074 ? 83.996758 203.539994
    207.2 ? 83.988756 206.240568
    197.488 ? 83.980711 209.029106
    208.471 ? 83.972607 211.908321
    219.54 ? 83.96445 214.877582
    210.515 ? 83.956247 217.935337
    212.937 ? 83.947991 221.026235
    218.743 ? 83.939683 224.263024
    218.233 ? 83.931327 227.590213
    229.944 ? 83.922921 231.007665
    236.845 ? 83.914459 234.512985
    226.622 ? 83.905956 238.10927
    229.962 ? 83.897391 241.79034
    224.813 ? 83.888772 245.556948
    235.001 ? 83.880106 249.405528
    239.882 ? 83.871394 253.327473
    236.803 ? 83.862632 257.318928
    245.248 ? 83.853813 261.363805
    255.135 ? 83.84495 265.451392
    262.21 ? 83.836029 269.564586
    292.414 ? 83.827054 273.6792
    294.002 ? 83.818036 277.774911
    282.954 ? 83.808969 281.818412
    285.957 ? 83.799843 285.782248
    297.507 ? 83.790669 289.633161
    306.808 ? 83.781446 293.334673
    313.041 ? 83.772169 296.856415
    319.206 ? 83.762848 300.161587
    312.001 ? 83.753465 303.224214
    323.441 ? 83.744036 306.018332
    341.231 ? 83.73456 308.525259
    335.034 ? 83.725025 310.736141
    338.745 ? 83.715451 312.645594
    338.642 ? 83.705816 314.262643
    319.4 ? 83.696128 315.598831
    324.243 ? 83.6864 316.679762
    325.411 ? 83.676614 317.535972
    331.156 ? 83.666776 318.20308
    322.584 ? 83.656893 318.724854
    308.195 ? 83.646953 319.140988
    302.075 ? 83.636965 319.502627
    296.033 ? 83.626925 319.85524
    297.358 ? 83.616837 320.244271
    303.928 ? 83.6067 320.716314
    309.777 ? 83.596501 321.306613
    302.469 ? 83.586261 322.059842
    303.408 ? 83.575979 323.010054
    302.945 ? 83.565627 324.188108
    297.526 ? 83.555231 325.626254
    314.464 ? 83.544784 327.342857
    313.916 ? 83.53429 329.367316
    315.202 ? 83.523744 331.719723
    317.113 ? 83.513147 334.415508
    313.445 ? 83.502496 337.475923
    316.336 ? 83.491797 340.907154
    320.022 ? 83.481046 344.729326
    320.787 ? 83.470252 348.955598
    322.327 ? 83.459403 353.592159
    333.341 ? 83.448502 358.656406
    327.229 ? 83.437551 364.147817
    343.538 ? 83.426551 370.082164
    354.572 ? 83.4155 376.470017
    345.154 ? 83.40439 383.310733
    350.978 ? 83.393243 390.619597
    376.35 ? 83.38203 398.389257
    367.968 ? 83.370778 406.630183
    365.511 ? 83.359477 415.347838
    379.683 ? 83.34812 424.530216
    394.449 ? 83.336717 434.185218
    413.031 ? 83.325253 444.290872
    429.212 ? 83.31375 454.84367
    439.609 ? 83.302195 465.833003
    449.801 ? 83.290588 477.221261
    456.586 ? 83.278937 488.998703
    467.844 ? 83.267222 501.111133
    483.377 ? 83.255468 513.523918
    484.466 ? 83.243663 526.191348
    492.175 ? 83.2318 539.035928
    526.729 ? 83.219894 552.001217
    542.856 ? 83.207932 564.987119
    553.449 ? 83.19593 577.909348
    585.259 ? 83.183868 590.671024
    599.288 ? 83.171766 603.142731
    611.516 ? 83.159605 615.217288
    636.901 ? 83.147391 626.749113
    632.231 ? 83.135136 637.612463
    672.535 ? 83.122833 647.676157
    715.724 ? 83.110471 656.792342
    728.982 ? 83.09806 664.8416
    748.476 ? 83.085601 671.691093
    758.243 ? 83.073098 677.237522
    766.727 ? 83.060539 681.389464
    790.433 ? 83.047934 684.068867
    797.584 ? 83.035278 685.228378
    782.759 ? 83.022562 684.839803
    776.058 ? 83.009813 682.904823
    770.935 ? 82.997015 679.445459
    738.639 ? 82.984153 674.515977
    735.906 ? 82.971251 668.182589
    701.548 ? 82.958292 660.544598
    687.55 ? 82.945285 651.707229
    665.544 ? 82.932237 641.784446
    632.694 ? 82.919132 630.917702
    623.459 ? 82.905984 619.227543
    611.098 ? 82.892774 606.862609
    572.949 ? 82.879528 593.949026
    550.583 ? 82.866232 580.605422
    526.005 ? 82.852876 566.968646
    511.656 ? 82.839476 553.133423
    491.002 ? 82.826023 539.217906
    482.021 ? 82.812533 525.304904
    484.028 ? 82.79899 511.465837
    468.821 ? 82.785394 497.787303
    438.301 ? 82.771749 484.311633
    441.258 ? 82.758052 471.10475
    435.308 ? 82.744314 458.199314
    416.116 ? 82.730522 445.619717
    398.281 ? 82.716681 433.406811
    399.896 ? 82.702792 421.564148
    390.514 ? 82.688847 410.119069
    386.089 ? 82.674859 399.072709
    379.457 ? 82.660834 388.422246
    369.062 ? 82.646747 378.181515
    354.462 ? 82.632617 368.335165
    339.631 ? 82.618429 358.89039
    344.741 ? 82.604204 349.834639
    349.938 ? 82.589929 341.153826
    338.556 ? 82.575597 332.849699
    325.512 ? 82.561225 324.900991
    322.814 ? 82.546791 317.306687
    314.775 ? 82.532323 310.050631
    306.816 ? 82.517806 303.116484
    303.599 ? 82.503235 296.501504
    300.517 ? 82.488619 290.185348
    290.298 ? 82.47395 284.164347
    287.384 ? 82.459239 278.423424
    293.737 ? 82.444483 272.947569
    291.745 ? 82.429669 267.733384
    282.36 ? 82.414814 262.763304
    280.276 ? 82.399894 258.033823
    269.764 ? 82.384944 253.532394
    269.659 ? 82.369951 249.246465
    266.012 ? 82.354897 245.173415
    253.366 ? 82.339806 241.299005
    251.727 ? 82.324656 237.620626
    249.691 ? 82.309462 234.128555
    246.777 ? 82.294225 230.812962
    244.182 ? 82.278931 227.672329
    241.677 ? 82.263603 224.695549
    242.824 ? 82.248214 221.881196
    245.749 ? 82.232781 219.222275
    236.852 ? 82.217311 216.711254
    231.752 ? 82.201783 214.348036
    227.952 ? 82.186214 212.124082
    225.814 ? 82.170585 210.03932
    231.329 ? 82.154924 208.08916
    231.376 ? 82.139212 206.268104
    229.509 ? 82.123447 204.577454
    224.864 ? 82.107639 203.010991
    219.512 ? 82.091774 201.569948
    216.952 ? 82.075878 200.251906
    218.987 ? 82.059935 199.053199
    212.906 ? 82.043934 197.976581
    212.422 ? 82.027896 197.017785
    218.474 ? 82.011799 196.179391
    212.294 ? 81.995669 195.461063
    208.174 ? 81.979487 194.860679
    203.59 ? 81.963251 194.382499
    206.074 ? 81.946977 194.023963
    212.89 ? 81.930654 193.788969
    208.582 ? 81.914283 193.679163
    204.341 ? 81.897877 193.693434
    219.874 ? 81.881405 193.837559
    224.51 ? 81.864903 194.110113
    213.005 ? 81.848339 194.515996
    217.674 ? 81.831744 195.058091
    222.804 ? 81.815102 195.73581
    216.836 ? 81.798401 196.555486
    214.939 ? 81.781663 197.515424
    219.85 ? 81.764878 198.620185
    217.556 ? 81.748054 199.872119
    218.463 ? 81.731178 201.268512
    221.19 ? 81.714256 202.813751
    228.118 ? 81.697285 204.502372
    225.205 ? 81.680277 206.334733
    222.442 ? 81.663212 208.308024
    225.897 ? 81.646111 210.412088
    228.419 ? 81.628963 212.643513
    229.716 ? 81.611769 214.986561
    230.666 ? 81.594517 217.430689
    237.646 ? 81.57724 219.960671
    243.491 ? 81.559913 222.552709
    250.004 ? 81.542531 225.18958
    255.534 ? 81.525114 227.841458
    259.582 ? 81.507639 230.484858
    255.128 ? 81.490135 233.094059
    249.418 ? 81.472584 235.637483
    255.24 ? 81.454979 238.094762
    255.044 ? 81.437335 240.439446
    254.657 ? 81.419632 242.657685
    265.485 ? 81.401909 244.741052
    263.782 ? 81.38413 246.684376
    264.325 ? 81.366305 248.499676
    271.656 ? 81.348433 250.201489
    278.046 ? 81.330514 251.820436
    274.103 ? 81.312563 253.395717
    270.168 ? 81.294568 254.971431
    272.759 ? 81.276514 256.60534
    262.9 ? 81.258433 258.354265
    271.672 ? 81.240286 260.283886
    267.169 ? 81.222117 262.460909
    256.79 ? 81.203897 264.94619
    262.193 ? 81.185629 267.805294
    266.614 ? 81.167324 271.091001
    269.471 ? 81.148963 274.846797
    280.548 ? 81.130569 279.110116
    277.707 ? 81.112139 283.888838
    284.179 ? 81.093646 289.179368
    304.708 ? 81.075119 294.932049
    308.499 ? 81.056539 301.069213
    309.424 ? 81.037935 307.46635
    329.842 ? 81.019283 313.933598
    331.154 ? 81.000575 320.244462
    350.619 ? 80.98183 326.107201
    351.127 ? 80.96304 331.211565
    363.491 ? 80.94422 335.239871
    382.92 ? 80.925345 337.897657
    390.723 ? 80.906431 338.97026
    392.754 ? 80.887469 338.34092
    394.902 ? 80.868465 336.020141
    361.657 ? 80.849426 332.136367
    345.202 ? 80.830343 326.927137
    333.719 ? 80.811208 320.688475
    322.28 ? 80.792043 313.757573
    315.993 ? 80.772818 306.455389
    303.93 ? 80.753572 299.069575
    290.682 ? 80.73428 291.853879
    289.008 ? 80.714934 284.993956
    284.94 ? 80.695556 278.641103
    276.208 ? 80.676121 272.891349
    285.479 ? 80.656659 267.805808
    267.744 ? 80.637155 263.42588
    255.291 ? 80.617607 259.76134
    259.288 ? 80.598016 256.814612
    249.7 ? 80.578377 254.570482
    254.682 ? 80.558709 253.006074
    257.361 ? 80.539003 252.093101
    237.202 ? 80.519237 251.794327
    243.586 ? 80.499437 252.065784
    260.218 ? 80.479595 252.858647
    253.894 ? 80.459721 254.104247
    256.643 ? 80.439802 255.737586
    252.242 ? 80.419834 257.674616
    255.741 ? 80.399831 259.81595
    265.309 ? 80.379784 262.056408
    267.218 ? 80.359702 264.267564
    276.965 ? 80.339579 266.324491
    296.653 ? 80.31941 268.092563
    295.325 ? 80.299204 269.436496
    300.926 ? 80.278951 270.236456
    313.888 ? 80.258668 270.384207
    308.669 ? 80.238342 269.805313
    303.938 ? 80.217972 268.452906
    303.198 ? 80.197568 266.319026
    272.7 ? 80.17712 263.428899
    275.619 ? 80.156627 259.843335
    284.837 ? 80.136105 255.647868
    275.826 ? 80.115531 250.942543
    267.804 ? 80.094925 245.84545
    258.555 ? 80.074269 240.464818
    237.546 ? 80.05359 234.914525
    236.016 ? 80.032867 229.29125
    234.329 ? 80.012096 223.675147
    223.144 ? 79.991294 218.143942
    215.98 ? 79.970442 212.75054
    212.364 ? 79.949567 207.534504
    202.814 ? 79.928651 202.532624
    201.873 ? 79.907683 197.759627
    189.787 ? 79.886686 193.233044
    189.812 ? 79.865636 188.955449
    194.467 ? 79.844562 184.924572
    187.556 ? 79.823452 181.141225
    184.196 ? 79.802293 177.594366
    182.153 ? 79.781103 174.279394
    176.012 ? 79.759859 171.184073
    178.2 ? 79.738601 168.296204
    177.169 ? 79.717297 165.607857
    164.28 ? 79.69594 163.104881
    156.383 ? 79.674555 160.779166
    147.833 ? 79.653127 158.618545
    152.13 ? 79.631671 156.611996
    161.44 ? 79.61018 154.752244
    151.948 ? 79.588631 153.028535
    151.35 ? 79.567066 151.434822
    150.775 ? 79.545445 149.963065
    153.925 ? 79.523803 148.606169
    159.647 ? 79.502125 147.359992
    151.75 ? 79.480392 146.21803
    150.077 ? 79.45864 145.17647
    139.013 ? 79.436833 144.229087
    137.899 ? 79.415004 143.368926
    145.125 ? 79.393141 142.588841
    142.399 ? 79.371221 141.877643
    142.78 ? 79.349275 141.222816
    138.463 ? 79.327286 140.606933
    138.981 ? 79.305271 140.015733
    136.529 ? 79.283226 139.442207
    135.027 ? 79.261129 138.892342
    137.083 ? 79.239006 138.378605
    137.701 ? 79.216833 137.911167
    135.789 ? 79.194635 137.495772
    134.209 ? 79.172401 137.134459
    137.319 ? 79.150122 136.826597
    139.252 ? 79.127822 136.570373
    138.564 ? 79.105469 136.363151
    138.133 ? 79.083095 136.202151
    133.499 ? 79.06069 136.084651
    133.747 ? 79.038225 136.008337
    139.758 ? 79.015743 135.971155
    144.31 ? 78.993215 135.971467
    138.275 ? 78.970666 136.008254
    136.32 ? 78.948083 136.080356
    141.306 ? 78.92545 136.187405
    141.135 ? 78.902785 136.328619
    140.072 ? 78.880082 136.5039
    144.161 ? 78.857354 136.713238
    145.318 ? 78.834597 136.956163
    147.079 ? 78.811788 137.233173
    144.996 ? 78.788956 137.543918
    141.218 ? 78.766077 137.888876
    142.35 ? 78.743177 138.268915
    142.899 ? 78.720251 138.683241
    134.294 ? 78.697267 139.133263
    143.4 ? 78.674266 139.618895
    150.185 ? 78.651215 140.141017
    147.308 ? 78.628147 140.700831
    147.613 ? 78.605044 141.298301
    152.654 ? 78.581892 141.93517
    145.724 ? 78.558722 142.611507
    137.27 ? 78.535506 143.328769
    140.324 ? 78.512269 144.088871
    149.029 ? 78.489001 144.891748
    156.145 ? 78.465687 145.739956
    147.443 ? 78.442348 146.633773
    142.644 ? 78.418967 147.575363
    155.142 ? 78.395564 148.567038
    160.379 ? 78.372127 149.60923
    151.316 ? 78.348647 150.705257
    148.38 ? 78.325145 151.855679
    151.994 ? 78.301598 153.063393
    157.417 ? 78.278033 154.331483
    163.678 ? 78.254438 155.660727
    162.242 ? 78.230795 157.055431
    162.815 ? 78.207132 158.516527
    161.481 ? 78.183426 160.047781
    158.096 ? 78.159694 161.653292
    166.908 ? 78.135939 163.3342
    171.516 ? 78.112134 165.096082
    169.814 ? 78.088316 166.940253
    165.675 ? 78.064443 168.871639
    166.98 ? 78.040561 170.895473
    167.303 ? 78.016651 173.013697
    178.128 ? 77.99269 175.232768
    182.317 ? 77.96871 177.554851
    181.909 ? 77.944689 179.986075
    178.69 ? 77.92065 182.533172
    181.675 ? 77.896574 185.198209
    187.051 ? 77.872459 187.990033
    191.681 ? 77.84833 190.910941
    194.543 ? 77.824151 193.968516
    194.798 ? 77.799962 197.170995
    200.119 ? 77.775735 200.520766
    206.466 ? 77.751467 204.028591
    210.164 ? 77.727179 207.696766
    211.266 ? 77.702855 211.534322
    212.592 ? 77.678511 215.550768
    217.399 ? 77.654135 219.748089
    230.73 ? 77.629718 224.138522
    226.051 ? 77.605285 228.723608
    237.462 ? 77.580805 233.512737
    244.39 ? 77.556317 238.515598
    233.958 ? 77.531793 243.732127
    234.793 ? 77.507232 249.174384
    240.967 ? 77.482647 254.840601
    245.535 ? 77.458021 260.738074
    262.441 ? 77.433385 266.873536
    258.999 ? 77.408715 273.240916
    269.152 ? 77.384008 279.847923
    271.748 ? 77.359286 286.68424
    267.481 ? 77.334529 293.749283
    285.644 ? 77.309735 301.040261
    299.1 ? 77.284928 308.537626
    308.021 ? 77.26007 316.236312
    310.991 ? 77.235205 324.108441
    311.165 ? 77.210295 332.135671
    325.592 ? 77.185371 340.294922
    331.189 ? 77.160424 348.545039
    345.284 ? 77.135429 356.851519
    355.761 ? 77.110424 365.161137
    347.792 ? 77.085373 373.427111
    358.548 ? 77.060315 381.596607
    374.894 ? 77.03523 389.59579
    390.648 ? 77.0101 397.365302
    402.586 ? 76.984956 404.822197
    408.803 ? 76.959773 411.894566
    425.957 ? 76.934573 418.507901
    437.434 ? 76.909352 424.575349
    453.656 ? 76.884089 430.027686
    465.239 ? 76.858812 434.785558
    480.53 ? 76.833496 438.786377
    480.073 ? 76.808165 441.974073
    485.244 ? 76.782811 444.297691
    484.21 ? 76.757412 445.725239
    491.468 ? 76.732003 446.233845
    487.527 ? 76.706558 445.818097
    465.732 ? 76.681095 444.481917
    451.683 ? 76.65561 442.255663
    458.559 ? 76.630086 439.169717
    446.366 ? 76.604547 435.276268
    435.227 ? 76.578969 430.632486
    433.712 ? 76.553382 425.302036
    408.392 ? 76.52777 419.364772
    395.021 ? 76.50212 412.890699
    404.604 ? 76.476453 405.966737
    387.453 ? 76.45075 398.667958
    377.05 ? 76.425036 391.06636
    369.002 ? 76.399301 383.244896
    352.518 ? 76.373524 375.262815
    344.288 ? 76.347739 367.193722
    333.388 ? 76.321907 359.090617
    313.564 ? 76.296076 351.00009
    326.005 ? 76.270213 342.977673
    312.752 ? 76.244315 335.052876
    297.353 ? 76.218408 327.269213
    292.615 ? 76.192462 319.649829
    284.199 ? 76.166507 312.21334
    280.389 ? 76.140527 304.987482
    281.586 ? 76.114509 297.977754
    257.71 ? 76.088486 291.20367
    256.187 ? 76.062418 284.668999
    259.148 ? 76.036349 278.373902
    259.784 ? 76.010245 272.329347
    250.811 ? 75.984114 266.528366
    245.08 ? 75.957974 260.977257
    234.46 ? 75.931792 255.670117
    231.476 ? 75.905606 250.60044
    226.832 ? 75.879394 245.77039
    227.09 ? 75.853147 241.169011
    222.961 ? 75.826894 236.796792
    216.873 ? 75.8006 232.64519
    207.851 ? 75.7743 228.705867
    208.348 ? 75.747984 224.977916
    209.132 ? 75.72162 221.45047
    205.046 ? 75.695258 218.122215
    196.331 ? 75.66887 214.985068
    184.092 ? 75.642445 212.031397
    191.273 ? 75.616007 209.259665
    196.242 ? 75.589545 206.660879
    193.133 ? 75.563076 204.23349
    186.853 ? 75.536578 201.971079
    191.853 ? 75.510045 199.86765
    187.583 ? 75.48351 197.921985
    188.113 ? 75.456936 196.127352
    186.44 ? 75.430362 194.482592
    177.866 ? 75.403756 192.983204
    183.357 ? 75.377125 191.624935
    184.721 ? 75.350481 190.407042
    185.196 ? 75.323812 189.324948
    190.147 ? 75.297131 188.377905
    179.051 ? 75.270412 187.563059
    183.693 ? 75.243694 186.877592
    180.959 ? 75.21695 186.321028
    172.896 ? 75.190175 185.890346
    183.744 ? 75.163395 185.584839
    190.757 ? 75.136577 185.402633
    176.556 ? 75.109763 185.341535
    179.647 ? 75.082923 185.400623
    184.125 ? 75.05605 185.577376
    188.647 ? 75.029173 185.870101
    190.231 ? 75.002256 186.27656
    182.937 ? 74.975345 186.793838
    189.34 ? 74.948409 187.418931
    190.6 ? 74.921443 188.148004
    187.695 ? 74.894474 188.976488
    188.329 ? 74.86746 189.899685
    192.472 ? 74.840456 190.911462
    192.821 ? 74.81343 192.004627
    197.01 ? 74.786367 193.171286
    202.327 ? 74.759309 194.401725
    187.843 ? 74.732208 195.68625
    189.549 ? 74.70511 197.013162
    199.948 ? 74.677997 198.369559
    197.812 ? 74.65084 199.741563
    200.95 ? 74.623693 201.114011
    199.412 ? 74.596508 202.472306
    196.094 ? 74.569317 203.800088
    207.146 ? 74.542121 205.08146
    198.248 ? 74.514886 206.300411
    201.573 ? 74.487638 207.441913
    212.676 ? 74.460373 208.493066
    209.78 ? 74.4331 209.440864
    208.202 ? 74.405812 210.276428
    211.026 ? 74.378493 210.991191
    223.351 ? 74.351172 211.581629
    219.804 ? 74.323815 212.046954
    220.165 ? 74.296464 212.387212
    216.41 ? 74.269093 212.609641
    219.805 ? 74.241691 212.719582
    227.424 ? 74.21429 212.729799
    212.208 ? 74.186855 212.653064
    206.672 ? 74.159422 212.501552
    208.207 ? 74.131973 212.294671
    208.131 ? 74.104491 212.045281
    202.295 ? 74.077015 211.773201
    195.155 ? 74.049521 211.494854
    196.874 ? 74.021988 211.222717
    201.428 ? 73.994465 210.975724
    194.663 ? 73.966911 210.762232
    201.788 ? 73.939352 210.596786
    200.381 ? 73.911782 210.488283
    196.855 ? 73.884181 210.443368
    194.444 ? 73.856584 210.463961
    208.99 ? 73.828957 210.550415
    197.48 ? 73.801329 210.705355
    197.799 ? 73.773685 210.925248
    199.114 ? 73.746012 211.200232
    200.521 ? 73.718344 211.526243
    212.856 ? 73.690644 211.887279
    203.337 ? 73.662949 212.273045
    202.548 ? 73.635239 212.667872
    204.088 ? 73.6075 213.050797
    211.879 ? 73.579756 213.406851
    210.778 ? 73.551988 213.711772
    211.874 ? 73.524228 213.947616
    211.865 ? 73.496431 214.093504
    214.894 ? 73.468642 214.126994
    225.336 ? 73.440839 214.031575
    222.292 ? 73.413007 213.787645
    231.113 ? 73.385176 213.38256
    230.132 ? 73.357319 212.804062
    226.549 ? 73.329464 212.042864
    223.723 ? 73.3016 211.095542
    218.767 ? 73.273705 209.960291
    198.058 ? 73.245818 208.641046
    213.616 ? 73.217894 207.143184
    215.728 ? 73.189982 205.477002
    193.19 ? 73.162055 203.65498
    193.73 ? 73.134105 201.691675
    189.047 ? 73.106155 199.603932
    189.684 ? 73.078178 197.407709
    192.743 ? 73.050203 195.122608
    180.802 ? 73.022222 192.764893
    165.017 ? 72.994211 190.353495
    172.886 ? 72.966209 187.904598
    160.824 ? 72.938173 185.431126
    164.362 ? 72.910144 182.949612
    171.226 ? 72.882107 180.470376
    170.636 ? 72.854044 178.006516
    166.538 ? 72.825984 175.566769
    160.649 ? 72.797899 173.157941
    153.412 ? 72.769818 170.789543
    144.028 ? 72.741729 168.465606
    146.072 ? 72.713611 166.193481
    146.65 ? 72.685501 163.976875
    155.097 ? 72.657366 161.818452
    145.868 ? 72.629238 159.723772
    142.311 ? 72.601102 157.693998
    146.078 ? 72.572934 155.733537
    140.482 ? 72.544778 153.843906
    135.747 ? 72.516592 152.02592
    138.689 ? 72.488416 150.28293
    146.805 ? 72.460231 148.614591
    140.986 ? 72.432018 147.023269
    141.234 ? 72.403815 145.508902
    143.922 ? 72.375608 144.070821
    145.538 ? 72.347369 142.710401
    141.832 ? 72.319141 141.42596
    146.181 ? 72.290885 140.218095
    135.205 ? 72.262641 139.085244
    131.395 ? 72.234386 138.025556
    130.526 ? 72.206109 137.038817
    132.74 ? 72.177837 136.122161
    129.013 ? 72.149545 135.274828
    123.686 ? 72.12126 134.493995
    133.265 ? 72.092965 133.776771
    124.14 ? 72.064646 133.121545
    127.031 ? 72.036338 132.524224
    126.088 ? 72.008004 131.982618
    123.737 ? 71.97968 131.492407
    123.973 ? 71.951354 131.049344
    127.645 ? 71.922998 130.649993
    117.941 ? 71.894653 130.288547
    120.51 ? 71.866286 129.960886
    132.158 ? 71.837933 129.660753
    129.615 ? 71.809548 129.381992
    130.153 ? 71.781178 129.119831
    122.326 ? 71.752804 128.865335
    123.671 ? 71.724403 128.613238
    121.75 ? 71.696012 128.356
    136.511 ? 71.667598 128.086549
    129.169 ? 71.639192 127.798703
    125.098 ? 71.610792 127.485237
    128.292 ? 71.582361 127.140721
    129.182 ? 71.553942 126.759429
    122.211 ? 71.525497 126.336555
    125.514 ? 71.497071 125.868817
    128.803 ? 71.468637 125.353226
    133.409 ? 71.440175 124.788434
    128.403 ? 71.411733 124.174126
    124.156 ? 71.383264 123.510686
    117.647 ? 71.354812 122.800018
    125.271 ? 71.326352 122.044962
    121.126 ? 71.297868 121.248853
    118.78 ? 71.269398 120.416397
    111.561 ? 71.240904 119.551861
    119.159 ? 71.212429 118.660268
    118.924 ? 71.183945 117.747303
    111.945 ? 71.155441 116.817714
    107.177 ? 71.126951 115.877372
    107.344 ? 71.098455 114.93063
    108.241 ? 71.069942 113.981924
    112.798 ? 71.041436 113.036128
    108.334 ? 71.012913 112.096408
    108.806 ? 70.984405 111.166933
    105.087 ? 70.955891 110.250066
    95.401 ? 70.92736 109.348088
    110.633 ? 70.898839 108.463759
    115.866 ? 70.8703 107.598112
    109.511 ? 70.84177 106.753229
    101.852 ? 70.813245 105.929608
    99.454 ? 70.784694 105.127757
    96.059 ? 70.75616 104.348766
    94.35 ? 70.727607 103.592292
    103.627 ? 70.699069 102.859055
    103.266 ? 70.670528 102.148501
    97.541 ? 70.641964 101.460222
    92.66 ? 70.61342 100.794419
    90.369 ? 70.584851 100.150144
    102.056 ? 70.556304 99.527484
    100.695 ? 70.527749 98.925483
    97.47 ? 70.499177 98.343421
    95.518 ? 70.470625 97.781127
    92.857 ? 70.442048 97.237537
    94.721 ? 70.413491 96.712488
    95.589 ? 70.38493 96.205002
    90.428 ? 70.35635 95.714319
    86.835 ? 70.327787 95.240177
    91.875 ? 70.299207 94.781601
    89.483 ? 70.27064 94.338371
    89.618 ? 70.242074 93.909615
    89.543 ? 70.213491 93.494667
    85.601 ? 70.184929 93.09328
    84.927 ? 70.156342 92.704614
    88.92 ? 70.127773 92.328489
    83.953 ? 70.099205 91.964171
    87.489 ? 70.070619 91.611107
    85.585 ? 70.042052 91.269105
    82.294 ? 70.013465 90.937478
    82.119 ? 69.984895 90.616095
    90.493 ? 69.956307 90.304339
    85.739 ? 69.92774 90.001829
    80.678 ? 69.899176 89.708377
    80.279 ? 69.870589 89.423445
    83.331 ? 69.842022 89.146959
    88.322 ? 69.81344 88.878422
    83.588 ? 69.784873 88.617544
    79.637 ? 69.756307 88.3642
    81.356 ? 69.727728 88.11797
    81.09 ? 69.699163 87.878822
    77.539 ? 69.670583 87.646364
    84.721 ? 69.642028 87.420403
    86.366 ? 69.613467 87.200848
    89.363 ? 69.584892 86.98738
    86.535 ? 69.556336 86.780027
    80.913 ? 69.527762 86.578463
    80.992 ? 69.499211 86.382579
    79.602 ? 69.47066 86.192342
    77.756 ? 69.442096 86.007507
    78.42 ? 69.413548 85.828142
    81.271 ? 69.384985 85.65401
    88.343 ? 69.356443 85.485057
    88.572 ? 69.327907 85.321308
    79.849 ? 69.299351 85.162572
    86.167 ? 69.270816 85.008978
    80.718 ? 69.242284 84.860364
    76.358 ? 69.213737 84.716678
    77.195 ? 69.185212 84.578043
    84.019 ? 69.156669 84.444301
    77.313 ? 69.128149 84.315624
    82.322 ? 69.09963 84.191869
    81.109 ? 69.071098 84.073038
    84.599 ? 69.04259 83.959259
    82.375 ? 69.014064 83.850374
    80.651 ? 68.985559 83.746537
    88.035 ? 68.957058 83.647581
    88.311 ? 68.928543 83.553438
    79.473 ? 68.900053 83.464533
    78.245 ? 68.871545 83.379785
    74.321 ? 68.843058 83.29956
    79.152 ? 68.81458 83.223452
    78.208 ? 68.786085 83.151101
    78.951 ? 68.757611 83.082487
    74.87 ? 68.729125 83.016292
    72.464 ? 68.700664 82.95233
    72.355 ? 68.672203 82.889674
    73.724 ? 68.643734 82.827482
    74.759 ? 68.615282 82.764921
    78.042 ? 68.586822 82.701233
    72.504 ? 68.55838 82.634989
    72.249 ? 68.529947 82.5656
    69.607 ? 68.501499 82.492446
    69.871 ? 68.473073 82.415307
    74.142 ? 68.444639 82.334219
    72.652 ? 68.416225 82.249982
    73.344 ? 68.387818 82.163953
    77.381 ? 68.359397 82.078457
    77.748 ? 68.331002 81.996936
    78.134 ? 68.30259 81.923939
    80.077 ? 68.274206 81.865329
    80.681 ? 68.245811 81.827635
    77.692 ? 68.217436 81.817994
    72.924 ? 68.18907 81.842703
    74.498 ? 68.160695 81.906396
    72.723 ? 68.132342 82.010054
    78.196 ? 68.103974 82.147594
    79.315 ? 68.075631 82.302438
    75.764 ? 68.047299 82.441022
    77.949 ? 68.018953 82.513763
    79.113 ? 67.990633 82.469756
    79.816 ? 67.962303 82.286485
    74.892 ? 67.933993 81.98581
    72.358 ? 67.905696 81.616703
    77.063 ? 67.877384 81.226163
    76.688 ? 67.8491 80.846639
    76.212 ? 67.820804 80.497195
    81.009 ? 67.792533 80.186429
    77.793 ? 67.76427 79.916609
    76.218 ? 67.735999 79.685159
    77.911 ? 67.707751 79.487237
    78.038 ? 67.679492 79.317143
    73.437 ? 67.651262 79.169098
    72.462 ? 67.62304 79.0382
    71.114 ? 67.594803 78.920327
    73.849 ? 67.566598 78.812456
    76.87 ? 67.538398 78.712349
    73.065 ? 67.510186 78.618342
    75.659 ? 67.482009 78.529428
    71.074 ? 67.453817 78.444744
    68.44 ? 67.425649 78.3638
    70.943 ? 67.397493 78.286148
    78.168 ? 67.369327 78.211438
    73.162 ? 67.34119 78.139492
    73.982 ? 67.31304 78.07003
    78.391 ? 67.284922 78.002959
    71.386 ? 67.25681 77.938076
    73.085 ? 67.228691 77.875441
    71.74 ? 67.200598 77.814617
    73.762 ? 67.172495 77.755635
    75.322 ? 67.144423 77.698487
    77.889 ? 67.116361 77.64308
    74.123 ? 67.088287 77.589296
    74.455 ? 67.060243 77.537168
    67.606 ? 67.032187 77.48657
    66.794 ? 67.004165 77.437537
    69.866 ? 66.97615 77.390005
    72.855 ? 66.948123 77.344166
    74.268 ? 66.920131 77.299535
    73.479 ? 66.892129 77.256276
    76.225 ? 66.864154 77.214456
    78.438 ? 66.836191 77.173996
    78.486 ? 66.808222 77.134874
    76.043 ? 66.780279 77.097144
    71.154 ? 66.752329 77.060721
    70.82 ? 66.724408 77.025683
    68.673 ? 66.696498 76.991958
    69.775 ? 66.66858 76.95954
    69.29 ? 66.640693 76.928498
    77.611 ? 66.612797 76.898746
    82.884 ? 66.584936 76.870436
    75.397 ? 66.557081 76.843409
    82.381 ? 66.52922 76.817686
    81.671 ? 66.501391 76.793367
    79 ? 66.473553 76.770368
    73.876 ? 66.445745 76.748798
    72.464 ? 66.41793 76.728575
    74.062 ? 66.390147 76.709769
    76.777 ? 66.362375 76.692412
    75.331 ? 66.334597 76.676447
    73.304 ? 66.306847 76.661989
    75.499 ? 66.279092 76.648963
    74.716 ? 66.251368 76.637449
    80.147 ? 66.223658 76.627488
    79.755 ? 66.19594 76.619026
    75.549 ? 66.168251 76.612192
    78.944 ? 66.140559 76.606913
    75.387 ? 66.112897 76.603278
    73.294 ? 66.085251 76.601344
    77.365 ? 66.057596 76.601055
    77.295 ? 66.029973 76.602529
    71.109 ? 66.002345 76.605784
    75.111 ? 65.974747 76.610829
    78.097 ? 65.947162 76.61901
    73.925 ? 65.919574 76.627792
    77.343 ? 65.892015 76.638577
    77.151 ? 65.864453 76.6513
    70.889 ? 65.836924 76.666078
    71.587 ? 65.809406 76.682997
    77.113 ? 65.781884 76.702008
    73.43 ? 65.754389 76.723296
    70.036 ? 65.726918 76.746826
    71.896 ? 65.699436 76.772668
    69.728 ? 65.671989 76.800986
    72.067 ? 65.644535 76.831721
    71.516 ? 65.617115 76.865038
    74.286 ? 65.589708 76.901043
    74.094 ? 65.562297 76.939695
    73.919 ? 65.534921 76.981234
    75.206 ? 65.507539 77.025601
    69.807 ? 65.48019 77.0749
    69.472 ? 65.452857 77.125398
    79.08 ? 65.42552 77.179079
    74.2 ? 65.398212 77.236164
    70.563 ? 65.370905 77.296615
    71.744 ? 65.343631 77.360724
    73.146 ? 65.316368 77.428467
    75.81 ? 65.289106 77.500032
    78.533 ? 65.261875 77.575671
    73.047 ? 65.234642 77.655367
    75.258 ? 65.20744 77.739467
    81.107 ? 65.180255 77.827977
    81.535 ? 65.153068 77.921127
    81.325 ? 65.125913 78.019239
    74.471 ? 65.098757 78.122317
    71.677 ? 65.071635 78.230789
    75.106 ? 65.044527 78.344687
    77.358 ? 65.017416 78.464321
    79.085 ? 64.990342 78.590094
    80.544 ? 64.963265 78.722054
    78.925 ? 64.936216 78.860736
    84.562 ? 64.90919 79.006237
    80.307 ? 64.882161 79.158981
    77.455 ? 64.855166 79.319487
    84.122 ? 64.828169 79.487899
    80.928 ? 64.801207 79.664948
    74.637 ? 64.774238 79.850825
    72.467 ? 64.747308 80.046282
    83.434 ? 64.720396 80.252111
    79.779 ? 64.693481 80.468852
    74.988 ? 64.6666 80.697899
    74.237 ? 64.639717 80.940236
    75.188 ? 64.612871 81.197796
    77.333 ? 64.58604 81.472845
    78.664 ? 64.559212 81.767622
    79.838 ? 64.532413 82.085414
    82.501 ? 64.505619 82.428724
    77.209 ? 64.478855 82.800472
    78.735 ? 64.45211 83.202535
    80.153 ? 64.425368 83.634613
    78.55 ? 64.398655 84.094367
    76.387 ? 64.371947 84.573384
    78.693 ? 64.34527 85.057418
    77.515 ? 64.318612 85.526181
    79.779 ? 64.291956 85.961129
    85.899 ? 64.265335 86.359083
    84.852 ? 64.238714 86.733689
    87.197 ? 64.212123 87.107802
    84.755 ? 64.185558 87.501712
    80.324 ? 64.158987 87.927562
    79.237 ? 64.132456 88.392896
    84.699 ? 64.105941 88.900126
    85.811 ? 64.079429 89.45027
    85.367 ? 64.052949 90.043364
    84.696 ? 64.026474 90.677499
    85.318 ? 64.00003 91.352341
    88.638 ? 63.973608 92.040396
    86.731 ? 63.947188 92.792608
    89.866 ? 63.920801 93.583531
    89.27 ? 63.894419 94.412127
    93.8 ? 63.868068 95.279639
    93.1 ? 63.841739 96.18525
    93.175 ? 63.815412 97.129765
    95.484 ? 63.789118 98.113972
    98.069 ? 63.762831 99.136675
    94.84 ? 63.736575 100.198886
    101.81 ? 63.710339 101.298677
    103.529 ? 63.68411 102.435699
    100.733 ? 63.657913 103.609159
    99.491 ? 63.63172 104.815585
    98.794 ? 63.605559 106.053779
    97.939 ? 63.579424 107.318761
    104.082 ? 63.553288 108.607046
    110.023 ? 63.527185 109.914288
    105.16 ? 63.501093 111.232874
    98.773 ? 63.47503 112.557354
    110.49 ? 63.448993 113.878004
    115.305 ? 63.422951 115.186548
    117.159 ? 63.396954 116.473651
    116.491 ? 63.370955 117.726791
    111.638 ? 63.344995 118.935759
    112.81 ? 63.319054 120.086696
    117.987 ? 63.293119 121.168019
    119.159 ? 63.267218 122.166719
    122.533 ? 63.241322 123.069465
    128.934 ? 63.215461 123.865346
    132.967 ? 63.189622 124.542369
    130.737 ? 63.163782 125.091351
    134.115 ? 63.137985 125.504405
    136.175 ? 63.112191 125.774992
    134.929 ? 63.086437 125.899512
    146.211 ? 63.060681 125.876167
    135.002 ? 63.034964 125.705883
    125.15 ? 63.00927 125.391357
    130.554 ? 62.983581 124.938298
    124.877 ? 62.957926 124.353344
    119.653 ? 62.932277 123.646027
    120.256 ? 62.906663 122.826259
    116.154 ? 62.881073 121.904561
    115.406 ? 62.855488 120.893943
    118.508 ? 62.829942 119.805331
    114.714 ? 62.804398 118.652178
    111.877 ? 62.778892 117.445729
    111.69 ? 62.753406 116.196613
    103.755 ? 62.727925 114.917107
    106.739 ? 62.702487 113.615693
    109.944 ? 62.677048 112.303077
    109.307 ? 62.65165 110.986727
    105.101 ? 62.626272 109.673302
    112.418 ? 62.6009 108.370721
    104.566 ? 62.575568 107.08305
    101.628 ? 62.550239 105.816713
    102.89 ? 62.524948 104.574907
    102.824 ? 62.49968 103.36033
    100.312 ? 62.474417 102.177046
    98.277 ? 62.449192 101.025773
    107.106 ? 62.423993 99.909542
    98.97 ? 62.398797 98.828687
    94.227 ? 62.373641 97.78352
    94.607 ? 62.348488 96.775563
    96.945 ? 62.323375 95.80374
    94.995 ? 62.298262 94.869084
    89.919 ? 62.273197 93.97061
    83.945 ? 62.248152 93.107372
    85.094 ? 62.223114 92.279621
    87.263 ? 62.198113 91.485586
    81.612 ? 62.173117 90.725364
    82.54 ? 62.148158 89.997471
    84.834 ? 62.123226 89.300601
    86.804 ? 62.098301 88.634452
    86.741 ? 62.073413 87.99719
    87.744 ? 62.048533 87.388547
    84.77 ? 62.02369 86.807026
    81.972 ? 61.998874 86.251348
    80.665 ? 61.97406 85.721054
    76.906 ? 61.949284 85.214509
    83.787 ? 61.92452 84.731375
    87.348 ? 61.899792 84.270335
    76.108 ? 61.875088 83.830277
    80.866 ? 61.850394 83.410783
    81.956 ? 61.825737 83.010479
    76.223 ? 61.801086 82.629062
    84.638 ? 61.776478 82.265461
    78.909 ? 61.75189 81.918763
    78.175 ? 61.727311 81.588635
    84.396 ? 61.702773 81.273973
    84.883 ? 61.678239 80.974547
    78.625 ? 61.653747 80.689509
    74.961 ? 61.629278 80.418142
    76.044 ? 61.604817 80.160203
    74.932 ? 61.580397 79.914818
    74.784 ? 61.555981 79.681835
    78.148 ? 61.53161 79.460603
    80.884 ? 61.50726 79.250557
    84.468 ? 61.482918 79.051544
    80.282 ? 61.458617 78.862881
    82.036 ? 61.434323 78.684488
    84.977 ? 61.410067 78.515857
    79.638 ? 61.38584 78.356575
    78.559 ? 61.361618 78.206547
    76.811 ? 61.337436 78.065239
    73.637 ? 61.313263 77.932642
    75.998 ? 61.289134 77.808368
    82.125 ? 61.265025 77.6921
    80.562 ? 61.240926 77.583817
    83.614 ? 61.216865 77.483095
    82.996 ? 61.192816 77.389982
    81.29 ? 61.168804 77.304179
    79.712 ? 61.144818 77.225467
    71.481 ? 61.120843 77.153875
    73.141 ? 61.096905 77.089067
    74.637 ? 61.072977 77.03114
    74.623 ? 61.049091 76.979875
    78.088 ? 61.02523 76.937774
    80.87 ? 61.001377 76.89961
    78.112 ? 60.977563 76.867837
    82.727 ? 60.953778 76.842428
    83.696 ? 60.93 76.823362
    80.959 ? 60.906261 76.810543
    84.378 ? 60.882534 76.80407
    83.106 ? 60.858846 76.803752
    76.163 ? 60.835182 76.809783
    73.726 ? 60.811532 76.82203
    74.392 ? 60.787919 76.840503
    84.641 ? 60.764318 76.865356
    80.902 ? 60.740757 76.896447
    79.777 ? 60.71722 76.934021
    79.46 ? 60.693693 76.977998
    80.414 ? 60.670209 77.028454
    77.325 ? 60.646734 77.085589
    76.561 ? 60.623299 77.149353
    83.245 ? 60.599891 77.219934
    75.446 ? 60.576492 77.297431
    75.014 ? 60.553135 77.381929
    74.41 ? 60.529786 77.473703
    74.476 ? 60.50648 77.572713
    83.612 ? 60.4832 77.679347
    86.413 ? 60.459929 77.793726
    83.36 ? 60.436701 77.915884
    81.312 ? 60.413481 78.046264
    79.44 ? 60.390304 78.184885
    83.864 ? 60.367152 78.332227
    81.857 ? 60.344013 78.48842
    78.767 ? 60.320912 78.653752
    82.774 ? 60.297824 78.828692
    85.108 ? 60.274777 79.013335
    81.22 ? 60.251755 79.208296
    80.235 ? 60.228744 79.413813
    80.118 ? 60.205776 79.630293
    82.164 ? 60.182817 79.858362
    79.482 ? 60.159898 80.098218
    83.296 ? 60.13701 80.350666
    82.566 ? 60.11413 80.616094
    82.829 ? 60.091293 80.895072
    82.809 ? 60.068464 81.188448
    88.969 ? 60.045679 81.496636
    80.857 ? 60.02292 81.820542
    78.944 ? 60.000173 82.160897
    85.29 ? 59.977467 82.518468
    96.335 ? 59.954773 82.894429
    97.721 ? 59.932121 83.289335
    93.94 ? 59.909492 83.704608
    89.615 ? 59.886879 84.141207
    88.339 ? 59.864291 84.600205
    89.781 ? 59.841743 85.083284
    85.763 ? 59.819226 85.591274
    88.752 ? 59.796733 86.126065
    88.694 ? 59.77425 86.689119
    83.577 ? 59.751798 87.281934
    87.275 ? 59.729383 87.906807
    88.631 ? 59.706998 88.564954
    92.115 ? 59.684639 89.259007
    101.011 ? 59.662294 89.990996
    95.435 ? 59.639988 90.762976
    89.407 ? 59.617696 91.578045
    99.103 ? 59.595448 92.437944
    93.952 ? 59.573221 93.346134
    87.861 ? 59.55101 94.305393
    103.582 ? 59.52884 95.318371
    108.03 ? 59.506683 96.389098
    102.012 ? 59.484566 97.519757
    107.522 ? 59.46248 98.716504
    103.551 ? 59.440403 99.978996
    103.727 ? 59.418368 101.312045
    106.964 ? 59.396349 102.720316
    102.739 ? 59.374367 104.205727
    100.854 ? 59.352402 105.772696
    107.485 ? 59.330476 107.424605
    112.345 ? 59.308582 109.162319
    103.852 ? 59.286697 110.989781
    115.772 ? 59.264854 112.906225
    118.476 ? 59.243027 114.913293
    116.532 ? 59.221237 117.009828
    123.684 ? 59.199479 119.189688
    124.687 ? 59.177732 121.454753
    129.51 ? 59.156026 123.79337
    133.388 ? 59.134334 126.197922
    134.543 ? 59.112686 128.656109
    135.165 ? 59.091063 131.15161
    138.013 ? 59.069454 133.668561
    141.702 ? 59.047887 136.183542
    146.66 ? 59.026333 138.675826
    147.876 ? 59.004826 141.120354
    146.608 ? 58.983339 143.491832
    159.287 ? 58.96187 145.768274
    161.698 ? 58.940444 147.92617
    156.983 ? 58.919028 149.950602
    161.973 ? 58.897657 151.828566
    169.983 ? 58.876312 153.555052
    169.02 ? 58.854982 155.13323
    166.65 ? 58.833694 156.571269
    164.23 ? 58.812418 157.887607
    167.637 ? 58.791186 159.101678
    168.383 ? 58.76998 160.242688
    163.44 ? 58.748791 161.339932
    165.129 ? 58.727643 162.423528
    164.963 ? 58.706507 163.525917
    172.259 ? 58.685415 164.671785
    169.699 ? 58.664353 165.890129
    166.888 ? 58.643301 167.201742
    165.145 ? 58.622294 168.622846
    165.189 ? 58.601299 170.167742
    168.316 ? 58.580348 171.838471
    171.701 ? 58.559425 173.640034
    178.887 ? 58.538516 175.567285
    188.023 ? 58.51765 177.608611
    186.293 ? 58.496796 179.75107
    182.629 ? 58.475984 181.968399
    183.551 ? 58.455203 184.237855
    180.666 ? 58.434436 186.527623
    193.205 ? 58.413709 188.799511
    207.529 ? 58.392999 191.017236
    208.806 ? 58.372331 193.134383
    209.702 ? 58.351691 195.111543
    205.773 ? 58.331065 196.905277
    205.993 ? 58.310479 198.47465
    210.786 ? 58.289913 199.785497
    225.404 ? 58.269384 200.804908
    221.214 ? 58.248888 201.513146
    217.44 ? 58.228404 201.894401
    217.879 ? 58.207962 201.945494
    231.657 ? 58.18755 201.671389
    226.571 ? 58.167152 201.085518
    219.364 ? 58.146796 200.21168
    215.616 ? 58.126456 199.075753
    217.357 ? 58.106158 197.714397
    215.909 ? 58.085888 196.162409
    208.206 ? 58.065634 194.458892
    205.722 ? 58.045421 192.641772
    199.194 ? 58.025224 190.743044
    193.414 ? 58.00507 188.7997
    181.229 ? 57.984942 186.837475
    184.645 ? 57.964832 184.882523
    191.756 ? 57.944762 182.95463
    181.42 ? 57.924709 181.065263
    189.769 ? 57.904697 179.22956
    192.743 ? 57.884714 177.450959
    178.938 ? 57.864747 175.733829
    175.52 ? 57.844821 174.07736
    187.435 ? 57.824911 172.474795
    176.281 ? 57.805044 170.924093
    175.998 ? 57.785205 169.414891
    175.047 ? 57.765382 167.939548
    171.859 ? 57.745601 166.487852
    182.045 ? 57.725835 165.046991
    181.481 ? 57.706112 163.609751
    164.152 ? 57.686417 162.163959
    168.188 ? 57.666738 160.70203
    170.305 ? 57.647104 159.215375
    165.031 ? 57.627482 157.695875
    168.446 ? 57.607904 156.140538
    165.287 ? 57.588354 154.543665
    151.167 ? 57.56882 152.905118
    156.112 ? 57.549327 151.223493
    146.228 ? 57.529851 149.49953
    145.935 ? 57.510417 147.737243
    148.239 ? 57.491013 145.938475
    148.637 ? 57.471624 144.110154
    145.874 ? 57.452277 142.256488
    134.126 ? 57.432945 140.384043
    127.328 ? 57.413657 138.500223
    133.936 ? 57.394397 136.609964
    139.153 ? 57.375156 134.722308
    125.992 ? 57.355953 132.842174
    130.878 ? 57.336767 130.976673
    126.467 ? 57.317624 129.132056
    119.476 ? 57.29851 127.312072
    112.552 ? 57.279411 125.523859
    112.828 ? 57.260343 123.770036
    113.984 ? 57.241317 122.055408
    118.617 ? 57.222317 120.383262
    115.826 ? 57.20335 118.754811
    110.489 ? 57.184397 117.174265
    113.763 ? 57.165475 115.641763
    118.565 ? 57.146591 114.159545
    118.722 ? 57.12774 112.728476
    114.576 ? 57.108917 111.347806
    104.789 ? 57.09011 110.01956
    106.947 ? 57.071347 108.742347
    108.305 ? 57.052599 107.516723
    105.969 ? 57.033891 106.342242
    111.607 ? 57.015216 105.217203
    109.071 ? 56.996557 104.142406
    100.38 ? 56.977935 103.115894
    100.127 ? 56.959333 102.137436
    97.383 ? 56.940774 101.206114
    95.254 ? 56.922244 100.31998
    92.05 ? 56.90373 99.479327
    91.861 ? 56.885258 98.682241
    99.631 ? 56.866803 97.928217
    97.115 ? 56.848388 97.216355
    100.751 ? 56.829991 96.54484
    102.918 ? 56.811637 95.913887
    99.825 ? 56.79331 95.321856
    94.518 ? 56.775001 94.768264
    93.97 ? 56.756733 94.25246
    91.8 ? 56.738483 93.772909
    93.159 ? 56.720274 93.329921
    94.431 ? 56.702094 92.922273
    94.375 ? 56.683933 92.549618
    88.554 ? 56.665812 92.211666
    96.896 ? 56.647707 91.907253
    90.958 ? 56.629644 91.63693
    85.889 ? 56.611611 91.400042
    92.775 ? 56.593595 91.19656
    88.374 ? 56.57562 91.026798
    87.56 ? 56.557662 90.890159
    91.088 ? 56.539747 90.787698
    89.732 ? 56.52186 90.719347
    85.244 ? 56.503991 90.685301
    87.481 ? 56.486164 90.68595
    91.584 ? 56.468353 90.720247
    90.987 ? 56.450583 90.788028
    92.392 ? 56.432843 90.887046
    90.155 ? 56.41512 91.013675
    88.83 ? 56.397438 91.163511
    87.946 ? 56.379787 91.331306
    86.108 ? 56.362153 91.516095
    85.638 ? 56.344559 91.719956
    88.021 ? 56.326982 91.946678
    87.326 ? 56.309449 92.200372
    88.611 ? 56.291943 92.48216
    93.821 ? 56.274453 92.793172
    94.02 ? 56.257006 93.132782
    88.848 ? 56.239579 93.499269
    92.788 ? 56.22219 93.891413
    91.155 ? 56.20483 94.30623
    92.255 ? 56.187489 94.742041
    89.249 ? 56.170189 95.196353
    89.612 ? 56.152907 95.666235
    86.699 ? 56.135665 96.149746
    91.042 ? 56.11845 96.645114
    101.237 ? 56.101258 97.147809
    98.837 ? 56.084103 97.656888
    94.864 ? 56.066967 98.169642
    96.466 ? 56.049871 98.683611
    100.02 ? 56.032804 99.195188
    100.832 ? 56.015757 99.700604
    99.506 ? 55.998749 100.193608
    96.948 ? 55.981761 100.665394
    103.85 ? 55.964811 101.103313
    114.549 ? 55.947891 101.490321
    111.535 ? 55.93099 101.81135
    107.269 ? 55.914128 102.060397
    102.869 ? 55.897286 102.247559
    97.338 ? 55.880484 102.393508
    108.801 ? 55.863711 102.519407
    110.584 ? 55.846955 102.641887
    104.61 ? 55.83024 102.769003
    102.488 ? 55.813542 102.901308
    95.129 ? 55.796887 103.027185
    94.937 ? 55.780259 103.117235
    100.139 ? 55.76365 103.118764
    97.779 ? 55.747083 102.955732
    96.139 ? 55.730531 102.557864
    102.078 ? 55.714021 101.900511
    101.541 ? 55.697542 101.026444
    101.267 ? 55.681077 100.015067
    104.729 ? 55.664656 98.941973
    106.679 ? 55.64825 97.859295
    97.679 ? 55.631887 96.795478
    91.321 ? 55.615551 95.76563
    87.462 ? 55.599234 94.774639
    88.19 ? 55.582957 93.821807
    91.188 ? 55.566698 92.90521
    88.453 ? 55.55048 92.020552
    84.971 ? 55.534292 91.16477
    86.102 ? 55.518119 90.334509
    83.067 ? 55.501989 89.527616
    85.369 ? 55.485876 88.743561
    86.855 ? 55.469803 87.981621
    91.671 ? 55.453759 87.242469
    85.483 ? 55.437735 86.52626
    82.256 ? 55.421748 85.83334
    79.369 ? 55.405782 85.164658
    78.867 ? 55.389855 84.520211
    80.129 ? 55.373955 83.900617
    86.56 ? 55.358076 83.305737
    86.265 ? 55.342235 82.735339
    79.123 ? 55.326413 82.189676
    77.854 ? 55.310631 81.668162
    80.405 ? 55.294878 81.17076
    83.927 ? 55.279142 80.696888
    81.831 ? 55.263447 80.245905
    79.881 ? 55.247771 79.817679
    78.577 ? 55.232135 79.411416
    78.789 ? 55.216527 79.026828
    79.948 ? 55.200936 78.663274
    81.371 ? 55.185387 78.32002
    78.113 ? 55.169854 77.996886
    84.522 ? 55.154361 77.69312
    83.264 ? 55.138898 77.408424
    83.951 ? 55.123453 77.142285
    83.385 ? 55.108036 76.894034
    75.988 ? 55.09266 76.663616
    73.168 ? 55.077312 76.450392
    76.145 ? 55.061994 76.254176
    77.041 ? 55.046692 76.074799
    71.21 ? 55.03142 75.911441
    77.879 ? 55.016188 75.764342
    78.005 ? 55.000983 75.633052
    73.595 ? 54.985809 75.517531
    74.897 ? 54.970652 75.417693
    78.879 ? 54.955525 75.333171
    79.518 ? 54.940436 75.264261
    83.418 ? 54.925377 75.210712
    81.948 ? 54.910345 75.172663
    73.862 ? 54.895333 75.15029
    77.215 ? 54.880347 75.143409
    76.873 ? 54.865403 75.152558
    72.642 ? 54.850488 75.177722
    73.074 ? 54.8356 75.219261
    68.849 ? 54.820732 75.277668
    72.506 ? 54.805889 75.352979
    74.876 ? 54.791089 75.446058
    79.055 ? 54.776316 75.557162
    76.378 ? 54.761561 75.686964
    73.485 ? 54.746845 75.836382
    73.364 ? 54.732146 76.005718
    79.715 ? 54.717489 76.196291
    79.463 ? 54.70286 76.408728
    82.192 ? 54.688248 76.644136
    80.28 ? 54.673675 76.903983
    76.199 ? 54.659119 77.188971
    79.994 ? 54.644604 77.50104
    76.998 ? 54.630116 77.841312
    82.275 ? 54.615649 78.211518
    81.034 ? 54.601218 78.61386
    82.082 ? 54.586805 79.049569
    82.445 ? 54.572431 79.521445
    88.217 ? 54.558086 80.031248
    82.489 ? 54.543769 80.581534
    84.503 ? 54.529471 81.175436
    86.696 ? 54.5152 81.814858
    83.418 ? 54.500969 82.503659
    89.2 ? 54.486766 83.244306
    85.545 ? 54.47259 84.040288
    84.599 ? 54.458434 84.895783
    85.385 ? 54.444305 85.813203
    92.092 ? 54.430215 86.797437
    92.912 ? 54.416153 87.851281
    87.602 ? 54.402119 88.97873
    90.636 ? 54.388102 90.184346
    92.322 ? 54.374125 91.46993
    85.161 ? 54.360167 92.840018
    86.066 ? 54.346246 94.295734
    94.083 ? 54.332353 95.838996
    104.381 ? 54.318479 97.471422
    103.498 ? 54.304642 99.189749
    96.392 ? 54.290824 100.992834
    102.131 ? 54.277044 102.87337
    102.701 ? 54.263292 104.823201
    104.962 ? 54.249556 106.831598
    114.395 ? 54.235859 108.879689
    115.986 ? 54.222182 110.949037
    116.91 ? 54.208542 113.012428
    117.41 ? 54.194928 115.040514
    117.714 ? 54.181335 117.00098
    119.464 ? 54.16778 118.854748
    128.416 ? 54.15424 120.566036
    135.528 ? 54.14074 122.096793
    137.582 ? 54.127268 123.413783
    139.119 ? 54.113811 124.490513
    141.721 ? 54.100396 125.30645
    130.188 ? 54.086997 125.853126
    135.169 ? 54.073635 126.132751
    129.481 ? 54.060301 126.157015
    132.855 ? 54.046987 125.948103
    131.111 ? 54.033708 125.535691
    129.292 ? 54.020448 124.953509
    129.901 ? 54.007225 124.240645
    130.796 ? 53.99403 123.432404
    128.456 ? 53.980852 122.56364
    126.185 ? 53.967714 121.66665
    113.916 ? 53.954591 120.766534
    112.133 ? 53.941507 119.887413
    111.845 ? 53.92845 119.043447
    117.809 ? 53.915411 118.245942
    118.701 ? 53.90241 117.502431
    108.878 ? 53.889425 116.81404
    110.122 ? 53.87648 116.182085
    121.864 ? 53.86356 115.600598
    111.653 ? 53.850658 115.063412
    117.172 ? 53.837793 114.562927
    117.693 ? 53.824948 114.088575
    111.031 ? 53.812137 113.631718
    115.871 ? 53.799355 113.180286
    122.187 ? 53.786591 112.723092
    119.988 ? 53.773863 112.250521
    121.983 ? 53.761155 111.75223
    121.056 ? 53.748482 111.220804
    123.704 ? 53.735835 110.648192
    122.232 ? 53.723208 110.028543
    122.998 ? 53.710616 109.358563
    120.272 ? 53.698044 108.635282
    122.102 ? 53.685505 107.858683
    112.882 ? 53.672996 107.029688
    108.225 ? 53.660504 106.15017
    110.185 ? 53.648049 105.224988
    104.276 ? 53.635612 104.258248
    104.118 ? 53.62321 103.255755
    105.226 ? 53.610836 102.224209
    104.737 ? 53.598479 101.169198
    105.007 ? 53.586159 100.098639
    99.675 ? 53.573857 99.018314
    100.474 ? 53.561591 97.934422
    104.921 ? 53.549351 96.853671
    104.316 ? 53.53713 95.780412
    99.419 ? 53.524943 94.720854
    97.829 ? 53.512776 93.678588
    94.587 ? 53.500643 92.657158
    94.041 ? 53.488538 91.660621
    90.243 ? 53.476452 90.690559
    92.491 ? 53.464399 89.750283
    91.016 ? 53.452367 88.840779
    87.784 ? 53.440368 87.963064
    85.376 ? 53.428398 87.118772
    89.33 ? 53.416443 86.307533
    86.517 ? 53.404517 85.530561
    84.802 ? 53.392625 84.787334
    81.602 ? 53.380761 84.077427
    86.469 ? 53.368921 83.401143
    91.788 ? 53.3571 82.757255
    89.909 ? 53.345308 82.145923
    90.093 ? 53.333549 81.566059
    81.153 ? 53.321815 81.016729
    83.645 ? 53.31011 80.49769
    88.97 ? 53.298423 80.007565
    96.368 ? 53.28676 79.54612
    89.011 ? 53.275134 79.112241
    85.828 ? 53.263533 78.70496
    86.052 ? 53.251959 78.323905
    86.755 ? 53.240403 77.973123
    83.549 ? 53.228873 77.641822
    83.957 ? 53.217377 77.334322
    84.447 ? 53.205908 77.04983
    76.747 ? 53.194466 76.788012
    79.426 ? 53.18304 76.547982
    84.183 ? 53.171641 76.32947
    85.169 ? 53.160277 76.131843
    82.293 ? 53.148939 75.954528
    79.166 ? 53.137619 75.79731
    80.364 ? 53.126332 75.659647
    86.502 ? 53.115064 75.541347
    84.304 ? 53.10383 75.442069
    75.056 ? 53.092621 75.361488
    79.779 ? 53.081431 75.299534
    78.407 ? 53.070274 75.255987
    74.111 ? 53.059136 75.230773
    82.952 ? 53.048031 75.22385
    81.403 ? 53.036952 75.23514
    86.954 ? 53.025892 75.264732
    83.375 ? 53.014864 75.312744
    77.508 ? 53.003855 75.379234
    80.315 ? 52.992878 75.46447
    82.585 ? 52.981928 75.571426
    76.006 ? 52.971004 75.69483
    82.231 ? 52.960097 75.837917
    88.068 ? 52.949216 76.000932
    91.39 ? 52.938369 76.184494
    90.188 ? 52.927546 76.389109
    86.316 ? 52.91675 76.61531
    81.922 ? 52.905971 76.863982
    85.952 ? 52.895217 77.135597
    89.05 ? 52.884498 77.431219
    82.891 ? 52.873803 77.751767
    82.502 ? 52.863134 78.0981
    84.422 ? 52.852482 78.471683
    80.486 ? 52.841863 78.873325
    81.807 ? 52.831262 79.304678
    80.648 ? 52.820694 79.76728
    85.26 ? 52.810151 80.262479
    85.604 ? 52.799626 80.792569
    89.018 ? 52.789134 81.358909
    99.843 ? 52.778659 81.964063
    100.705 ? 52.768217 82.610493
    95.247 ? 52.7578 83.300609
    98.249 ? 52.747401 84.037542
    91.3 ? 52.737034 84.823827
    85.448 ? 52.726684 85.663499
    88.572 ? 52.716368 86.56057
    93.002 ? 52.706077 87.518645
    96.084 ? 52.695802 88.543417
    102.803 ? 52.68556 89.638863
    103.239 ? 52.675336 90.812137
    103.04 ? 52.665143 92.068471
    106.186 ? 52.654975 93.414528
    102.88 ? 52.644827 94.859428
    109.331 ? 52.634708 96.409904
    109.274 ? 52.624608 98.076266
    103.913 ? 52.61454 99.869188
    110.281 ? 52.604496 101.79829
    119.882 ? 52.59447 103.877813
    110.462 ? 52.584476 106.118496
    121.764 ? 52.574498 108.53606
    131.401 ? 52.564554 111.146815
    121.032 ? 52.554632 113.964946
    124.792 ? 52.544729 117.01126
    125.328 ? 52.534857 120.300783
    127.349 ? 52.525003 123.855137
    141.205 ? 52.51518 127.696077
    143.835 ? 52.505381 131.840509
    144.704 ? 52.4956 136.313567
    138.925 ? 52.48585 141.129437
    146.072 ? 52.476117 146.308673
    147.826 ? 52.466417 151.868087
    154.66 ? 52.45674 157.811204
    167.104 ? 52.447081 164.146338
    175.191 ? 52.437451 170.856552
    183.907 ? 52.42784 177.921889
    184.249 ? 52.41826 185.302517
    198.845 ? 52.408704 192.92313
    201.716 ? 52.399164 200.695529
    202.512 ? 52.389655 208.480094
    226.334 ? 52.380165 216.115912
    217.801 ? 52.370704 223.406111
    239.051 ? 52.361269 230.114745
    253.419 ? 52.351849 236.005642
    254.977 ? 52.342461 240.830957
    261.458 ? 52.33309 244.379987
    268.275 ? 52.323748 246.487907
    268.092 ? 52.314431 247.058797
    279.963 ? 52.30513 246.081369
    283.383 ? 52.295862 243.62933
    266.254 ? 52.286609 239.848329
    253.515 ? 52.277386 234.934845
    236.402 ? 52.268187 229.126418
    231.015 ? 52.259006 222.654175
    222.281 ? 52.249855 215.75285
    206.591 ? 52.240721 208.619602
    199 ? 52.231615 201.419048
    198.19 ? 52.222535 194.294282
    200.226 ? 52.213471 187.337922
    183.743 ? 52.204437 180.63115
    173.154 ? 52.195418 174.217359
    168.491 ? 52.186432 168.12265
    152.976 ? 52.177467 162.368238
    155.13 ? 52.168519 156.950927
    152.325 ? 52.159602 151.872259
    150.811 ? 52.150702 147.119248
    144.857 ? 52.141831 142.677424
    132.625 ? 52.132983 138.53647
    120.399 ? 52.12415 134.675315
    126.395 ? 52.115343 131.08272
    132.573 ? 52.106565 127.73935
    123.483 ? 52.097808 124.628768
    110.027 ? 52.089076 121.738777
    114.509 ? 52.08036 119.051354
    124.168 ? 52.071667 116.556702
    115.061 ? 52.063003 114.239657
    108.547 ? 52.054362 112.088229
    109.83 ? 52.045744 110.093289
    108.128 ? 52.037142 108.241985
    100.474 ? 52.028563 106.527763
    96.507 ? 52.020014 104.939964
    100.753 ? 52.011486 103.470734
    104.493 ? 52.002982 102.114024
    98.256 ? 51.994494 100.861036
    96.823 ? 51.986028 99.707849
    96.942 ? 51.977592 98.647083
    95.479 ? 51.969177 97.673769
    94.67 ? 51.960786 96.783969
    99.417 ? 51.952411 95.971459
    103.42 ? 51.944058 95.233901
    100.008 ? 51.935734 94.565819
    97.932 ? 51.927432 93.963766
    95.333 ? 51.919146 93.42481
    93.709 ? 51.91089 92.943934
    98.411 ? 51.902648 92.519244
    97.228 ? 51.894436 92.145901
    93.272 ? 51.886246 91.820749
    91.275 ? 51.878072 91.540785
    96.762 ? 51.869926 91.300966
    103.5 ? 51.861796 91.099392
    93.969 ? 51.853694 90.929869
    92.536 ? 51.845615 90.78873
    91.164 ? 51.837551 90.672215
    97.192 ? 51.829515 90.574477
    101.876 ? 51.821495 90.4919
    97.494 ? 51.813504 90.418327
    90.996 ? 51.805534 90.349319
    93.908 ? 51.797586 90.279234
    101.011 ? 51.789654 90.202143
    99.948 ? 51.781744 90.113791
    90.675 ? 51.773861 90.008199
    95.239 ? 51.766 89.880787
    96.916 ? 51.758162 89.727314
    97.399 ? 51.750338 89.543027
    106.241 ? 51.742536 89.32512
    107.348 ? 51.734762 89.070224
    102.055 ? 51.727009 88.776438
    103.387 ? 51.719278 88.442396
    92.693 ? 51.711563 88.067276
    92.22 ? 51.703874 87.651632
    95.801 ? 51.696203 87.196304
    88.129 ? 51.688557 86.703018
    84.596 ? 51.680933 86.174037
    90.543 ? 51.673324 85.61227
    91.047 ? 51.665743 85.020996
    87.317 ? 51.658177 84.403993
    84.348 ? 51.650638 83.764964
    79.859 ? 51.643121 83.107642
    84.179 ? 51.635619 82.436253
    83.26 ? 51.628144 81.754376
    83.908 ? 51.620684 81.066061
    89.748 ? 51.61325 80.37456
    79.036 ? 51.605839 79.682847
    82.077 ? 51.598443 78.994266
    88.592 ? 51.591072 78.311079
    88.631 ? 51.583717 77.636025
    76.582 ? 51.576389 76.970871
    70.722 ? 51.569081 76.317081
    65.938 ? 51.561789 75.676515
    74.657 ? 51.554524 75.049969
    84.71 ? 51.547273 74.438779
    74.541 ? 51.540049 73.843417
    70.048 ? 51.532846 73.264179
    73.921 ? 51.525657 72.701792
    78.586 ? 51.518494 72.156112
    75.695 ? 51.511347 71.62756
    77.461 ? 51.504227 71.115875
    76.637 ? 51.497126 70.620731
    72.466 ? 51.49004 70.142363
    65.364 ? 51.482981 69.679939
    67.595 ? 51.475936 69.233559
    71.355 ? 51.468918 68.802665
    72.143 ? 51.461919 68.386701
    68.671 ? 51.454936 67.985496
    65.56 ? 51.447978 67.59838
    68.898 ? 51.441035 67.225138
    67.811 ? 51.434118 66.86516
    65.098 ? 51.427221 66.517866
    63.735 ? 51.420339 66.182998
    66.218 ? 51.413482 65.859931
    70.068 ? 51.40664 65.548401
    67.759 ? 51.399823 65.247858
    66.432 ? 51.393026 64.957773
    70.332 ? 51.386244 64.677893
    68.901 ? 51.379488 64.407681
    66.222 ? 51.372746 64.146893
    66.963 ? 51.36603 63.89506
    69.93 ? 51.359332 63.65174
    64.936 ? 51.35265 63.416709
    62.843 ? 51.345992 63.189528
    66.086 ? 51.339349 62.969989
    62.309 ? 51.332731 62.757709
    58.802 ? 51.326133 62.552328
    65.361 ? 51.31955 62.353659
    66.946 ? 51.31299 62.161353
    64.222 ? 51.306447 61.975239
    64.916 ? 51.299927 61.79501
    63.994 ? 51.293426 61.620378
    63.238 ? 51.28694 61.45119
    62.153 ? 51.280479 61.287174
    59.901 ? 51.274032 61.12819
    56.765 ? 51.26761 60.973996
    60.585 ? 51.261206 60.824362
    66.379 ? 51.254817 60.679164
    71.151 ? 51.248452 60.538191
    66.04 ? 51.242102 60.401332
    60.307 ? 51.235776 60.268394
    61.493 ? 51.229469 60.139195
    61.601 ? 51.223176 60.013634
    59.751 ? 51.216908 59.891553
    59.967 ? 51.210653 59.772855
    54.76 ? 51.204422 59.657393
    53.001 ? 51.198211 59.54502
    57.038 ? 51.192013 59.435656
    60.186 ? 51.185835 59.329171
    56.957 ? 51.17968 59.225506
    65.366 ? 51.173544 59.124527
    65.803 ? 51.167427 59.026122
    61.61 ? 51.161324 58.930226
    58.187 ? 51.155239 58.836738
    59.923 ? 51.149178 58.745613
    62.967 ? 51.143136 58.65674
    65.254 ? 51.137112 58.570032
    55.757 ? 51.131103 58.485434
    57.451 ? 51.125112 58.402868
    58.953 ? 51.119145 58.3223
    60.198 ? 51.113195 58.243636
    67.889 ? 51.107265 58.16681
    66.363 ? 51.101347 58.091773
    61.844 ? 51.09545 58.018467
    55.229 ? 51.089574 57.946863
    55.391 ? 51.083717 57.876886
    55.651 ? 51.077878 57.808479
    55.693 ? 51.072053 57.741605
    65.056 ? 51.066247 57.676216
    62.27 ? 51.060462 57.612291
    54.858 ? 51.054696 57.549766
    56.082 ? 51.048945 57.488592
    62.53 ? 51.043215 57.428749
    64.453 ? 51.037499 57.370186
    62.77 ? 51.031806 57.312894
    56.11 ? 51.02613 57.256816
    53.649 ? 51.020468 57.201913
    57.255 ? 51.014829 57.148169
    56.718 ? 51.009203 57.095541
    62.505 ? 51.003599 57.044024
    61.269 ? 50.998014 56.99357
    59.152 ? 50.992441 56.944145
    56.867 ? 50.986891 56.895736
    58.153 ? 50.981354 56.848311
    58.537 ? 50.975839 56.80182
    59.491 ? 50.970342 56.75631
    55.037 ? 50.964863 56.711715
    55.526 ? 50.959397 56.668011
    56.643 ? 50.953948 56.62518
    61.514 ? 50.948521 56.583222
    61.491 ? 50.943112 56.542098
    56.152 ? 50.937721 56.501792
    53.015 ? 50.932342 56.46228
    59.176 ? 50.926981 56.423553
    57.562 ? 50.921641 56.385665
    58.557 ? 50.916319 56.348472
    63.748 ? 50.911014 56.312018
    62.637 ? 50.905722 56.276283
    58.425 ? 50.900452 56.241269
    53.327 ? 50.895195 56.20696
    60.188 ? 50.889958 56.173345
    61.046 ? 50.88474 56.140413
    61.115 ? 50.879534 56.108149
    52.665 ? 50.874349 56.076561
    53.004 ? 50.869177 56.045643
    57.031 ? 50.864027 56.015395
    54.977 ? 50.858893 55.985821
    63.22 ? 50.853772 55.956929
    60.421 ? 50.848672 55.928759
    55.535 ? 50.843585 55.901359
    57.959 ? 50.838519 55.87478
    60.535 ? 50.83347 55.849118
    64.636 ? 50.828433 55.824486
    59.818 ? 50.823417 55.80104
    55.446 ? 50.818414 55.778935
    57.223 ? 50.813431 55.758318
    55.614 ? 50.808465 55.739308
    54.577 ? 50.803512 55.721928
    55.157 ? 50.798579 55.706089
    58.029 ? 50.793659 55.69144
    55.892 ? 50.788759 55.677221
    60.414 ? 50.783875 55.662197
    65.048 ? 50.779004 55.64477
    57.489 ? 50.774154 55.623718
    58.876 ? 50.769316 55.598919
    56.989 ? 50.764498 55.571471
    59.19 ? 50.759696 55.542935
    60.319 ? 50.754907 55.514624
    61.206 ? 50.750138 55.487359
    60.48 ? 50.745381 55.461524
    59.128 ? 50.740645 55.437251
    51.108 ? 50.735924 55.414502
    50.132 ? 50.731216 55.393156
    53.224 ? 50.726528 55.373062
    54.098 ? 50.721851 55.354046
    51.452 ? 50.717194 55.335948
    52.577 ? 50.712554 55.318634
    53.178 ? 50.707926 55.301984
    51.338 ? 50.703317 55.285928
    50.564 ? 50.69872 55.270403
    51.324 ? 50.694143 55.255363
    60.686 ? 50.689582 55.240781
    58.011 ? 50.685033 55.226761
    54.898 ? 50.680503 55.213027
    58.551 ? 50.675986 55.199701
    55.24 ? 50.671487 55.18677
    52.06 ? 50.667004 55.174229
    56.749 ? 50.662533 55.162062
    52.367 ? 50.658082 55.150528
    54.433 ? 50.653642 55.137267
    57.282 ? 50.649221 55.126222
    53.516 ? 50.644816 55.115543
    58.431 ? 50.640422 55.105214
    52.281 ? 50.636048 55.095248
    50.738 ? 50.631685 55.085639
    54.316 ? 50.627341 55.076381
    56.77 ? 50.623013 55.067479
    53.887 ? 50.618696 55.058916
    51.811 ? 50.614399 55.050705
    56.843 ? 50.610112 55.042844
    54.75 ? 50.605845 55.035328
    57.559 ? 50.601592 55.028161
    58.13 ? 50.597352 55.021329
    56.027 ? 50.593129 55.014845
    56.053 ? 50.588918 55.008709
    49.718 ? 50.584725 55.002915
    49.052 ? 50.580548 54.997468
    51.625 ? 50.576382 54.99236
    55.074 ? 50.572235 54.987599
    54.133 ? 50.568099 54.983189
    56.285 ? 50.563981 54.979121
    58.608 ? 50.559878 54.975406
    58.811 ? 50.555786 54.97203
    61.272 ? 50.551708 54.969004
    59.907 ? 50.54765 54.966342
    62.662 ? 50.543606 54.964026
    56.386 ? 50.539576 54.962069
    53.161 ? 50.535558 54.960459
    53.692 ? 50.531554 54.959208
    53.421 ? 50.527568 54.95833
    51.633 ? 50.523597 54.957808
    51.28 ? 50.51964 54.957658
    54.532 ? 50.515694 54.957866
    59.074 ? 50.511762 54.958445
    58.199 ? 50.507849 54.959413
    54.989 ? 50.50395 54.96075
    55.47 ? 50.500064 54.962476
    51.647 ? 50.496191 54.964809
    50.382 ? 50.49233 54.967298
    55.532 ? 50.488488 54.970194
    60.622 ? 50.48466 54.97348
    55.254 ? 50.480846 54.977175
    59.151 ? 50.477043 54.981266
    57.784 ? 50.473254 54.98577
    51.87 ? 50.469482 54.990706
    54.614 ? 50.465724 54.996055
    58.931 ? 50.461977 55.001838
    53.679 ? 50.458247 55.008053
    53.168 ? 50.454528 55.014706
    54.395 ? 50.450826 55.021823
    55.909 ? 50.447138 55.029387
    59.501 ? 50.44346 55.037419
    54.378 ? 50.4398 55.04592
    52.259 ? 50.43615 55.054897
    52.703 ? 50.432517 55.064379
    54.776 ? 50.428898 55.074349
    55.294 ? 50.425289 55.084836
    58.62 ? 50.421697 55.095836
    56.389 ? 50.418115 55.107364
    61.038 ? 50.41455 55.119451
    56.396 ? 50.410999 55.132082
    52.112 ? 50.407461 55.145294
    54.353 ? 50.403933 55.159076
    55.698 ? 50.400419 55.173457
    52.959 ? 50.396922 55.188224
    54.131 ? 50.393438 55.20386
    56.875 ? 50.389967 55.220162
    60.352 ? 50.386506 55.237124
    55.625 ? 50.383059 55.254784
    54.565 ? 50.379628 55.273185
    59.434 ? 50.37621 55.292322
    56.828 ? 50.372806 55.312255
    58.594 ? 50.369411 55.332987
    55.022 ? 50.366033 55.354557
    56.326 ? 50.362665 55.377053
    55.338 ? 50.359313 55.400481
    49.024 ? 50.355973 55.424924
    54.886 ? 50.352645 55.450412
    57.161 ? 50.349331 55.477038
    57.363 ? 50.346028 55.504902
    59.239 ? 50.342741 55.534077
    58.147 ? 50.339467 55.564723
    54.704 ? 50.336202 55.596963
    56.696 ? 50.332953 55.63103
    55.372 ? 50.329714 55.667215
    54.73 ? 50.326491 55.705884
    53.933 ? 50.323281 55.747636
    54.78 ? 50.32008 55.793227
    57.654 ? 50.316895 55.843813
    55.545 ? 50.31372 55.900924
    52.727 ? 50.310559 55.966529
    58.111 ? 50.307412 56.043143
    57.592 ? 50.304274 56.133502
    55.461 ? 50.301152 56.240625
    57.53 ? 50.298039 56.367135
    58.156 ? 50.294942 56.514864
    52.916 ? 50.291857 56.684043
    60.637 ? 50.288781 56.871522
    62.248 ? 50.285721 57.069248
    56.794 ? 50.28267 57.261193
    59.755 ? 50.279634 57.423658
    57.768 ? 50.276611 57.531504
    57.999 ? 50.273597 57.570755
    60.012 ? 50.270598 57.546701
    57.584 ? 50.267609 57.478567
    54.163 ? 50.264634 57.387889
    58.172 ? 50.261671 57.292671
    60.287 ? 50.258718 57.206057
    55.593 ? 50.25578 57.136032
    57.346 ? 50.25285 57.086584
    56.886 ? 50.249936 57.057987
    56.02 ? 50.247034 57.049013
    58.57 ? 50.24414 57.057298
    59.402 ? 50.241262 57.080151
    60.285 ? 50.238392 57.11506
    60.957 ? 50.235537 57.159667
    61.094 ? 50.232694 57.212217
    55.178 ? 50.22986 57.271259
    55.135 ? 50.22704 57.335798
    58.593 ? 50.224229 57.405202
    55.622 ? 50.221434 57.478914
    59.096 ? 50.218649 57.556735
    60.457 ? 50.215873 57.638434
    62.428 ? 50.213112 57.723953
    61.057 ? 50.210359 57.813341
    56.484 ? 50.207621 57.906513
    62.195 ? 50.204894 58.003619
    62.378 ? 50.202176 58.104666
    61.155 ? 50.199473 58.209778
    63.382 ? 50.196777 58.319163
    60.618 ? 50.194096 58.43283
    64.283 ? 50.191427 58.551058
    61.006 ? 50.188766 58.673931
    59.198 ? 50.186119 58.801664
    60.365 ? 50.18348 58.934565
    57.867 ? 50.180855 59.072705
    58.65 ? 50.178242 59.216466
    57.576 ? 50.175637 59.366003
    56.524 ? 50.173046 59.521614
    59.532 ? 50.170464 59.683717
    61.127 ? 50.167895 59.852434
    66.194 ? 50.165337 60.028265
    68.078 ? 50.162788 60.21071
    62.955 ? 50.160253 60.401622
    59.717 ? 50.157725 60.600806
    61.998 ? 50.155212 60.808438
    62.454 ? 50.152708 61.025143
    65.984 ? 50.150214 61.251228
    62.877 ? 50.147731 61.48715
    61.435 ? 50.14526 61.733576
    65.445 ? 50.142801 61.990683
    63.726 ? 50.140352 62.259195
    60.159 ? 50.137911 62.539431
    66.61 ? 50.135482 62.83184
    67.832 ? 50.133065 63.137101
    64.14 ? 50.13066 63.455248
    65.852 ? 50.128264 63.786917
    64.331 ? 50.125877 64.132197
    67.79 ? 50.123501 64.491225
    64.057 ? 50.121137 64.863459
    65.676 ? 50.118784 65.250094
    65.808 ? 50.116442 65.650299
    70.215 ? 50.114107 66.063329
    72.554 ? 50.111783 66.488361
    69.515 ? 50.109472 66.924689
    74.106 ? 50.107171 67.370444
    67.249 ? 50.104878 67.824416
    64.144 ? 50.102598 68.284435
    66.452 ? 50.100328 68.748397
    65.536 ? 50.098066 69.214427
    69.116 ? 50.095817 69.679727
    69.232 ? 50.093578 70.142632
    70.02 ? 50.091346 70.600857
    70.471 ? 50.089125 71.053041
    70.81 ? 50.086916 71.498546
    71.805 ? 50.084718 71.936538
    73.233 ? 50.082527 72.367885
    75.993 ? 50.080348 72.793081
    74.803 ? 50.078179 73.214061
    75.794 ? 50.076019 73.633196
    75.64 ? 50.07387 74.052508
    71.789 ? 50.071731 74.475215
    74.144 ? 50.0696 74.903342
    71.065 ? 50.067479 75.339908
    76.279 ? 50.06537 75.787441
    69.439 ? 50.063271 76.247394
    74.393 ? 50.061181 76.721904
    81.423 ? 50.059099 77.21123
    72.159 ? 50.05703 77.716443
    72.331 ? 50.054967 78.237793
    69.339 ? 50.052916 78.774211
    72.256 ? 50.050875 79.325381
    74.488 ? 50.048842 79.888973
    79.909 ? 50.046818 80.463556
    85.119 ? 50.044806 81.046999
    81.575 ? 50.042803 81.635804
    81.332 ? 50.04081 82.227437
    81.089 ? 50.038825 82.817454
    82.015 ? 50.036851 83.402575
    84.856 ? 50.034884 83.978546
    86.337 ? 50.032928 84.540465
    88.103 ? 50.030983 85.084373
    86.637 ? 50.029044 85.60491
    96.459 ? 50.027117 86.097848
    91.395 ? 50.025197 86.558873
    94.933 ? 50.023288 86.983209
    94.944 ? 50.021389 87.367304
    99.585 ? 50.019496 87.707151
    101.748 ? 50.017614 87.999984
    98.209 ? 50.015742 88.243481
    98.46 ? 50.013879 88.435734
    94.179 ? 50.012025 88.575866
    90.326 ? 50.010179 88.663576
    97.647 ? 50.008344 88.699511
    100.858 ? 50.006515 88.68495
    99.592 ? 50.004698 88.622137
    104.244 ? 50.00289 88.513571
    98.775 ? 50.001088 88.362871
    90.513 ? 49.999296 88.173754
    89.728 ? 49.997514 87.950571
    90.619 ? 49.995742 87.697273
    87.739 ? 49.993978 87.419742
    87.791 ? 49.992219 87.122166
    85.527 ? 49.990473 86.809524
    84.447 ? 49.988735 86.486652
    88.314 ? 49.987006 86.157678
    84.474 ? 49.985286 85.828228
    84.321 ? 49.983575 85.50174
    86.828 ? 49.981869 85.182262
    82.301 ? 49.980175 84.873469
    80.389 ? 49.97849 84.578128
    84.685 ? 49.976813 84.300442
    87.45 ? 49.975141 84.042212
    81.831 ? 49.973481 83.805937
    84.394 ? 49.97183 83.593685
    80.928 ? 49.970188 83.406759
    82.498 ? 49.968554 83.247657
    81.176 ? 49.966928 83.116711
    82.021 ? 49.965307 83.015018
    82.625 ? 49.963698 82.943261
    80.885 ? 49.962097 82.901572
    78.097 ? 49.960505 82.890903
    84.574 ? 49.958918 82.91046
    83.01 ? 49.957342 82.960188
    81.434 ? 49.955775 83.039619
    81.194 ? 49.954216 83.147963
    77.929 ? 49.952665 83.284782
    79.682 ? 49.951122 83.44843
    83.733 ? 49.949584 83.637897
    81.739 ? 49.948058 83.851848
    78.212 ? 49.946539 84.088894
    85.728 ? 49.945029 84.348098
    84.76 ? 49.943524 84.626393
    85.235 ? 49.94203 84.922977
    88.945 ? 49.940544 85.23635
    91.769 ? 49.939066 85.565383
    92.834 ? 49.937596 85.908381
    93.051 ? 49.936133 86.264349
    90.681 ? 49.934676 86.632582
    92.061 ? 49.933229 87.012557
    88.217 ? 49.931791 87.404491
    90.1 ? 49.93036 87.807414
    90.172 ? 49.928934 88.222102
    92.046 ? 49.927519 88.649008
    85.35 ? 49.926112 89.088786
    91.939 ? 49.924713 89.542937
    94.039 ? 49.923321 90.010493
    84.592 ? 49.921937 90.493172
    86.285 ? 49.920557 90.991294
    84.203 ? 49.919188 91.505083
    86.81 ? 49.917827 92.035222
    89.659 ? 49.916474 92.579213
    90.866 ? 49.915125 93.137181
    94.009 ? 49.913786 93.707153
    102.578 ? 49.912455 94.286747
    101.994 ? 49.911132 94.873774
    99.048 ? 49.909816 95.462333
    95.23 ? 49.908508 96.049294
    84.46 ? 49.907203 96.629129
    87.083 ? 49.90591 97.195972
    94.46 ? 49.904624 97.74415
    99.81 ? 49.903345 98.264729
    99.663 ? 49.90207 98.751699
    100.777 ? 49.900806 99.197239
    96.65 ? 49.899549 99.593797
    101.624 ? 49.8983 99.934455
    97.41 ? 49.897057 100.210804
    103.268 ? 49.895819 100.417396
    107.175 ? 49.894591 100.548294
    106.892 ? 49.893371 100.598809
    109.327 ? 49.892157 100.565363
    107.736 ? 49.89095 100.445304
    105.823 ? 49.889748 100.238111
    108.079 ? 49.888556 99.944157
    103.487 ? 49.887371 99.564747
    104.66 ? 49.886193 99.102527
    98.25 ? 49.885021 98.56246
    92.919 ? 49.883855 97.949533
    93.385 ? 49.882697 97.269543
    90.979 ? 49.881547 96.529094
    90.674 ? 49.880404 95.734269
    92.448 ? 49.879268 94.894066
    86.348 ? 49.878135 94.01515
    91.514 ? 49.877012 93.104629
    98.087 ? 49.875897 92.16953
    92.177 ? 49.874787 91.215378
    91.138 ? 49.873685 90.250577
    92.436 ? 49.872587 89.279978
    90.388 ? 49.871498 88.308768
    82.326 ? 49.870416 87.341704
    74.46 ? 49.869341 86.378226
    77.798 ? 49.868272 85.431632
    76.641 ? 49.867207 84.500496
    76.545 ? 49.866152 83.587606
    79.696 ? 49.865104 82.695334
    80.468 ? 49.864062 81.824687
    79.607 ? 49.863026 80.979299
    80.1 ? 49.861994 80.159552
    77.474 ? 49.860971 79.366504
    78.646 ? 49.859956 78.600884
    76.863 ? 49.858946 77.862391
    69.593 ? 49.857943 77.153037
    73.817 ? 49.856944 76.472169
    77.192 ? 49.855953 75.819821
    72.932 ? 49.854969 75.195815
    71.595 ? 49.853992 74.599239
    72.742 ? 49.853021 74.031111
    71.849 ? 49.852054 73.490379
    71.656 ? 49.851095 72.976609
    75.599 ? 49.850143 72.489249
    72.279 ? 49.849197 72.027224
    69.641 ? 49.848257 71.59151
    72.471 ? 49.847321 71.180032
    75.989 ? 49.846394 70.792707
    73.894 ? 49.845473 70.428864
    64.281 ? 49.844558 70.087477
    62.8 ? 49.843649 69.76869
    63.29 ? 49.842743 69.471454
    64.143 ? 49.841847 69.195117
    68.842 ? 49.840956 68.938901
    70.799 ? 49.840072 68.701764
    60.984 ? 49.839193 68.485217
    63.282 ? 49.838321 68.284589
    69.006 ? 49.837452 68.100711
    64.109 ? 49.836591 67.932487
    60.535 ? 49.835737 67.778564
    66.034 ? 49.834888 67.638069
    69.224 ? 49.834043 67.50943
    68.661 ? 49.833206 67.391173
    69.503 ? 49.832375 67.281594
    71.756 ? 49.83155 67.178802
    71.879 ? 49.83073 67.081256
    64.185 ? 49.829917 66.986935
    67.03 ? 49.829107 66.89397
    67.479 ? 49.828305 66.800424
    68.831 ? 49.827508 66.704368
    71.751 ? 49.826718 66.604495
    66.938 ? 49.82593 66.499286
    65.302 ? 49.825151 66.387677
    69.129 ? 49.824378 66.268811
    71.845 ? 49.82361 66.142054
    70.984 ? 49.822847 66.007764
    68.515 ? 49.822091 65.866065
    69.335 ? 49.821337 65.717645
    71.053 ? 49.820592 65.563338
    68.235 ? 49.819851 65.404046
    66.338 ? 49.819117 65.241616
    70.374 ? 49.818386 65.077237
    63.273 ? 49.817662 64.912442
    58.851 ? 49.816944 64.748574
    62.951 ? 49.816231 64.586771
    66.43 ? 49.815524 64.428901
    66.599 ? 49.814822 64.27589
    68.979 ? 49.814123 64.128856
    72.748 ? 49.813432 63.9886
    71.122 ? 49.812747 63.855666
    65.753 ? 49.812066 63.731236
    64.098 ? 49.811389 63.615595
    58.189 ? 49.810719 63.50928
    59.509 ? 49.810054 63.412423
    59.678 ? 49.809395 63.325103
    62.381 ? 49.808741 63.247973
    64.54 ? 49.808092 63.180944
    61.662 ? 49.807446 63.124204
    58.992 ? 49.806807 63.077612
    63.215 ? 49.806173 63.04105
    60.903 ? 49.805545 63.014918
    63.064 ? 49.80492 62.999027
    66.571 ? 49.804301 62.993762
    63.704 ? 49.803688 62.998313
    66.182 ? 49.80308 63.012838
    66.857 ? 49.802477 63.03765
    63.395 ? 49.801879 63.072577
    63.457 ? 49.801284 63.117751
    63.447 ? 49.800696 63.17288
    66.397 ? 49.800112 63.237889
    64.916 ? 49.799534 63.313046
    65.568 ? 49.798959 63.398209
    61.931 ? 49.79839 63.493547
    62.939 ? 49.797827 63.59869
    68.164 ? 49.797268 63.71358
    68.774 ? 49.796714 63.838415
    70.117 ? 49.796165 63.973016
    67.923 ? 49.795619 64.117506
    66.814 ? 49.79508 64.271361
    73.22 ? 49.794545 64.434437
    72.052 ? 49.794015 64.606748
    67.322 ? 49.793488 64.787949
    70.509 ? 49.792967 64.977985
    73.008 ? 49.792452 65.176018
    73.267 ? 49.791941 65.381642
    75.277 ? 49.791434 65.594529
    66.421 ? 49.79093 65.813981
    67.557 ? 49.790433 66.03956
    63.287 ? 49.789941 66.269957
    69.019 ? 49.789453 66.504308
    73.31 ? 49.788969 66.741781
    66.462 ? 49.788488 66.981176
    64.275 ? 49.788014 67.221527
    65.616 ? 49.787544 67.461028
    67.037 ? 49.787079 67.698313
    70.254 ? 49.786618 67.932086
    71.056 ? 49.786159 68.160755
    70.394 ? 49.785707 68.382987
    71.649 ? 49.78526 68.596869
    69.604 ? 49.784817 68.800864
    64.322 ? 49.784378 68.993743
    68.859 ? 49.783942 69.174089
    71.453 ? 49.783511 69.340858
    68.003 ? 49.783086 69.492885
    67.905 ? 49.782665 69.629246
    70.396 ? 49.782248 69.749587
    69.306 ? 49.781833 69.853584
    74.729 ? 49.781424 69.941227
    70.947 ? 49.78102 70.012918
    72.43 ? 49.78062 70.068916
    74.727 ? 49.780224 70.110269
    72.994 ? 49.779831 70.138038
    78.609 ? 49.779443 70.153423
    71.639 ? 49.77906 70.158354
    66.86 ? 49.778681 70.154054
    66.454 ? 49.778306 70.142586
    66.164 ? 49.777933 70.12586
    67.033 ? 49.777566 70.105678
    70.04 ? 49.777203 70.084695
    72.363 ? 49.776845 70.064304
    70.424 ? 49.77649 70.04681
    71.014 ? 49.776138 70.03433
    69.38 ? 49.775791 70.028283
    70.516 ? 49.775448 70.03145
    70.403 ? 49.77511 70.044854
    70.072 ? 49.774775 70.070566
    74.827 ? 49.774443 70.110251
    77.554 ? 49.774116 70.165312
    75.306 ? 49.773793 70.238131
    73.277 ? 49.773474 70.329304
    73.272 ? 49.773159 70.440704
    77.035 ? 49.772846 70.574096
    79.872 ? 49.772539 70.730111
    79.726 ? 49.772235 70.911379
    78.521 ? 49.771935 71.118274
    75.289 ? 49.771639 71.352768
    74.168 ? 49.771345 71.616381
    71.425 ? 49.771057 71.910551
    74.6 ? 49.770772 72.237845
    75.292 ? 49.770491 72.598662
    76.87 ? 49.770214 72.995389
    79.334 ? 49.769941 73.430801
    78.403 ? 49.769669 73.905062
    74.392 ? 49.769403 74.42216
    78.821 ? 49.769141 74.982661
    82.032 ? 49.768882 75.589676
    84.084 ? 49.768625 76.24564
    86.97 ? 49.768373 76.953053
    84.985 ? 49.768125 77.715792
    86.218 ? 49.767881 78.534498
    80.616 ? 49.76764 79.413037
    80.643 ? 49.767403 80.354299
    83.033 ? 49.767167 81.361174
    84.277 ? 49.766937 82.43795
    81.308 ? 49.76671 83.584806
    91.18 ? 49.766487 84.805649
    89.463 ? 49.766265 86.102847
    89.881 ? 49.766049 87.478388
    95.507 ? 49.765836 88.935529
    97.821 ? 49.765626 90.47163
    103.363 ? 49.76542 92.087826
    101.932 ? 49.765217 93.782855
    96.781 ? 49.765016 95.553877
    98.954 ? 49.76482 97.398337
    98.541 ? 49.764627 99.30492
    97.907 ? 49.764438 101.266387
    99.125 ? 49.76425 103.270397
    100.037 ? 49.764068 105.301473
    101.507 ? 49.763888 107.342874
    113.681 ? 49.763712 109.369053
    109.268 ? 49.763539 111.352651
    112.126 ? 49.76337 113.266182
    119.707 ? 49.763202 115.07917
    120.998 ? 49.763038 116.75685
    126.054 ? 49.762878 118.26253
    142.269 ? 49.762721 119.565004
    138.436 ? 49.762566 120.633618
    141.357 ? 49.762415 121.442202
    139.747 ? 49.762268 121.970485
    139.481 ? 49.762124 122.204328
    141.139 ? 49.761982 122.139424
    136.139 ? 49.761844 121.779085
    128.709 ? 49.761708 121.134874
    136.424 ? 49.761576 120.223941
    140.414 ? 49.761447 119.073489
    123.392 ? 49.761321 117.712084
    114.79 ? 49.761197 116.170511
    114.365 ? 49.761077 114.482194
    122.215 ? 49.76096 112.677117
    116.487 ? 49.760846 110.790743
    114.069 ? 49.760735 108.849256
    115.906 ? 49.760627 106.877967
    111.439 ? 49.760521 104.898871
    111.467 ? 49.760419 102.928176
    109.021 ? 49.760319 100.986006
    112.179 ? 49.760223 99.082237
    101.772 ? 49.760128 97.226414
    101.813 ? 49.760038 95.425669
    100.745 ? 49.75995 93.683259
    91.95 ? 49.759865 92.006691
    94.583 ? 49.759783 90.395963
    90.269 ? 49.759704 88.852029
    89.339 ? 49.759626 87.374871
    87.761 ? 49.759552 85.964399
    87.983 ? 49.759481 84.618875
    87.922 ? 49.759413 83.336998
    79.424 ? 49.759346 82.116966
    80.992 ? 49.759284 80.956671
    80.317 ? 49.759224 79.853052
    80.353 ? 49.759166 78.806205
    79.347 ? 49.759112 77.812619
    77.922 ? 49.759059 76.870058
    79.244 ? 49.75901 75.976148
    81.167 ? 49.758963 75.128085
    82.254 ? 49.758919 74.325376
    76.718 ? 49.758878 73.565002
    72.569 ? 49.758838 72.844938
    67.904 ? 49.758802 72.163121
    72.569 ? 49.758768 71.517246
    75.632 ? 49.758737 70.90675
    76.42 ? 49.758709 70.329224
    68.937 ? 49.758681 69.783038
    68.004 ? 49.758658 69.266553
    71.912 ? 49.758637 68.777981
    72.743 ? 49.758619 68.316866
    73.291 ? 49.758603 67.881365
    67.361 ? 49.758589 67.470248
    64.588 ? 49.758578 67.082289
    65.31 ? 49.758569 66.716131
    70.18 ? 49.758563 66.371466
    66.568 ? 49.75856 66.046913
    60.568 ? 49.758557 65.722904
    74.055 ? 49.758559 65.435852
    69.036 ? 49.758562 65.166058
    68.829 ? 49.758568 64.913388
    66.718 ? 49.758576 64.676878
    66.153 ? 49.758586 64.455951
    64.877 ? 49.758599 64.250075
    59.774 ? 49.758614 64.058527
    59.998 ? 49.758632 63.881283
    68.463 ? 49.758652 63.717673
    70.827 ? 49.758673 63.567306
    71.731 ? 49.758698 63.429855
    68.054 ? 49.758725 63.304734
    68.639 ? 49.758754 63.19207
    66.061 ? 49.758785 63.091392
    67.169 ? 49.758817 63.002469
    65.623 ? 49.758853 62.925164
    66.708 ? 49.758891 62.859005
    71.643 ? 49.758931 62.804226
    68.277 ? 49.758974 62.760513
    69.925 ? 49.759017 62.727761
    67.582 ? 49.759064 62.705983
    64.085 ? 49.759112 62.694755
    57.805 ? 49.759163 62.694382
    59.444 ? 49.759216 62.704657
    59.163 ? 49.75927 62.725537
    66.045 ? 49.759328 62.757124
    62.276 ? 49.759387 62.798973
    59.667 ? 49.759448 62.851401
    66.146 ? 49.759512 62.914221
    68.354 ? 49.759576 62.987367
    60.877 ? 49.759644 63.070944
    61.181 ? 49.759713 63.164358
    62.175 ? 49.759785 63.267838
    60.064 ? 49.759858 63.381075
    61.798 ? 49.759934 63.503839
    59.794 ? 49.760011 63.636057
    65.487 ? 49.76009 63.77682
    62.426 ? 49.760171 63.926067
    63.829 ? 49.760255 64.083158
    68.13 ? 49.760339 64.247458
    65.946 ? 49.760426 64.418481
    62.624 ? 49.760516 64.594748
    59.89 ? 49.760607 64.775661
    65.4 ? 49.7607 64.959982
    65.687 ? 49.760795 65.146433
    68.39 ? 49.76089 65.333856
    68.052 ? 49.760989 65.520064
    68.02 ? 49.761089 65.703752
    69.316 ? 49.761191 65.883005
    67.656 ? 49.761294 66.055899
    70.583 ? 49.7614 66.220651
    69.08 ? 49.761508 66.374665
    69.16 ? 49.761617 66.516229
    70.578 ? 49.761728 66.643219
    67.391 ? 49.761841 66.75369
    70.014 ? 49.761955 66.845927
    68.736 ? 49.762072 66.917948
    67.817 ? 49.76219 66.96857
    66.838 ? 49.76231 66.996554
    73.742 ? 49.76243 67.00105
    68.432 ? 49.762554 66.98151
    66.841 ? 49.762679 66.937715
    67.672 ? 49.762805 66.869942
    70.285 ? 49.762934 66.778637
    68.35 ? 49.763064 66.664661
    65.275 ? 49.763194 66.528992
    66.617 ? 49.763328 66.373308
    68.528 ? 49.763463 66.19918
    66.961 ? 49.763599 66.008327
    63.956 ? 49.763736 65.802683
    62.093 ? 49.763876 65.583964
    66.253 ? 49.764017 65.354777
    66.342 ? 49.76416 65.116716
    66.482 ? 49.764305 64.871758
    63.723 ? 49.764451 64.621773
    60.116 ? 49.764597 64.368194
    61.426 ? 49.764747 64.113225
    67.971 ? 49.764897 63.858115
    62.822 ? 49.765049 63.604117
    59.216 ? 49.765202 63.352444
    58.803 ? 49.765357 63.104644
    59.183 ? 49.765514 62.860578
    56.057 ? 49.765672 62.621587
    62.195 ? 49.765831 62.388241
    63.775 ? 49.765992 62.161092
    63.274 ? 49.766154 61.940285
    62.128 ? 49.766317 61.726691
    61.907 ? 49.766483 61.520342
    57.066 ? 49.766649 61.321331
    58.917 ? 49.766816 61.130981
    57.763 ? 49.766986 60.946748
    58.181 ? 49.767157 60.770283
    62.127 ? 49.767329 60.601381
    61.277 ? 49.767503 60.439893
    63.629 ? 49.767677 60.285759
    54.146 ? 49.767853 60.138685
    55.431 ? 49.76803 59.99904
    66.447 ? 49.768209 59.866302
    62.404 ? 49.768389 59.740354
    62.983 ? 49.76857 59.621079
    63.885 ? 49.768753 59.508153
    60.879 ? 49.768937 59.401732
    61.323 ? 49.769122 59.301553
    60.697 ? 49.769309 59.20736
    62.729 ? 49.769496 59.119034
    60.966 ? 49.769685 59.036291
    58.959 ? 49.769876 58.959242
    59.287 ? 49.770067 58.887674
    60.691 ? 49.77026 58.821345
    61.774 ? 49.770453 58.760165
    58.111 ? 49.770648 58.703912
    58.168 ? 49.770845 58.652674
    58.779 ? 49.771042 58.606848
    60.427 ? 49.771241 58.565121
    59.657 ? 49.77144 58.527998
    60.715 ? 49.771641 58.495301
    59.464 ? 49.771844 58.467129
    62.178 ? 49.772047 58.44339
    54.303 ? 49.772251 58.423891
    56.976 ? 49.772456 58.408634
    58.277 ? 49.772663 58.397497
    58.923 ? 49.772871 58.390584
    59.876 ? 49.77308 58.387868
    53.091 ? 49.77329 58.389176
    54.352 ? 49.7735 58.394893
    60.378 ? 49.773712 58.404279
    53.793 ? 49.773925 58.41779
    59.067 ? 49.774139 58.435458
    62.332 ? 49.774354 58.45713
    62.885 ? 49.77457 58.482908
    58.291 ? 49.774787 58.512778
    59.492 ? 49.775006 58.54688
    54.63 ? 49.775225 58.585311
    60.72 ? 49.775445 58.627937
    59.722 ? 49.775666 58.674925
    62.86 ? 49.775888 58.726308
    56.857 ? 49.776111 58.78227
    53.577 ? 49.776335 58.842976
    54.143 ? 49.77656 58.908321
    59.116 ? 49.776786 58.97854
    58.507 ? 49.777013 59.053735
    62.039 ? 49.77724 59.13415
    69.83 ? 49.777469 59.220033
    63.686 ? 49.777699 59.311314
    55.645 ? 49.777929 59.408328
    59.71 ? 49.77816 59.51127
    59.238 ? 49.778393 59.620462
    60.174 ? 49.778626 59.736269
    66.096 ? 49.77886 59.858682
    61.683 ? 49.779095 59.988172
    59.257 ? 49.77933 60.125052
    59.855 ? 49.779567 60.269777
    64.134 ? 49.779804 60.422869
    66.388 ? 49.780043 60.584411
    68.617 ? 49.780281 60.755061
    61.856 ? 49.780521 60.935303
    63.602 ? 49.780762 61.125779
    63.401 ? 49.781004 61.327214
    62.836 ? 49.781246 61.539824
    62.955 ? 49.781489 61.764513
    62.364 ? 49.781732 62.001986
    62.764 ? 49.781977 62.253119
    64.035 ? 49.782222 62.518878
    64.155 ? 49.782468 62.799618
    63.331 ? 49.782714 63.096514
    63.747 ? 49.782962 63.410474
    66.82 ? 49.78321 63.742661
    67.283 ? 49.783459 64.094035
    71.773 ? 49.783709 64.465004
    73.886 ? 49.783959 64.8568
    70.31 ? 49.78421 65.268583
    70.307 ? 49.784462 65.704425
    72.536 ? 49.784714 66.16329
    70.146 ? 49.784967 66.644571
    71.475 ? 49.78522 67.148395
    67.769 ? 49.785475 67.67391
    65.048 ? 49.78573 68.219811
    64.541 ? 49.785986 68.78397
    69.011 ? 49.786242 69.36232
    73.247 ? 49.786498 69.951497
    72.938 ? 49.786756 70.546098
    77.469 ? 49.787014 71.140888
    76.035 ? 49.787273 71.730258
    74.33 ? 49.787532 72.307242
    79.025 ? 49.787791 72.867154
    72.526 ? 49.788052 73.405676
    73.125 ? 49.788313 73.919815
    76.31 ? 49.788575 74.40879
    77.895 ? 49.788837 74.87113
    76.543 ? 49.789099 75.30856
    80.397 ? 49.789362 75.722976
    80.153 ? 49.789626 76.116703
    74.788 ? 49.78989 76.493442
    78.375 ? 49.790155 76.854653
    80.585 ? 49.79042 77.203893
    77.253 ? 49.790686 77.544008
    82.698 ? 49.790952 77.877601
    82.736 ? 49.791219 78.208152
    79.884 ? 49.791486 78.531626
    83.475 ? 49.791754 78.860649
    78.256 ? 49.792022 79.191595
    80.986 ? 49.792291 79.525176
    85.025 ? 49.79256 79.862224
    86.586 ? 49.792829 80.200856
    89.786 ? 49.793099 80.540292
    88.756 ? 49.793369 80.878997
    82.847 ? 49.79364 81.215563
    88.719 ? 49.793912 81.549416
    95.289 ? 49.794183 81.878163
    90.301 ? 49.794455 82.200651
    92.372 ? 49.794728 82.514916
    95.031 ? 49.795001 82.81895
    97.348 ? 49.795274 83.111327
    96.646 ? 49.795547 83.38977
    100.829 ? 49.795821 83.653003
    103.561 ? 49.796096 83.900399
    102.639 ? 49.79637 84.131815
    98.347 ? 49.796645 84.348144
    95.433 ? 49.796921 84.550303
    98.206 ? 49.797196 84.741169
    99.975 ? 49.797472 84.924465
    99.929 ? 49.797749 85.10571
    94.738 ? 49.798026 85.292524
    84.286 ? 49.798303 85.494958
    89.494 ? 49.79858 85.724495
    93.801 ? 49.798858 85.995972
    90.789 ? 49.799135 86.326098
    88.505 ? 49.799414 86.732201
    88.669 ? 49.799692 87.230175
    84.27 ? 49.799971 87.83299
    81.795 ? 49.80025 88.543567
    83.08 ? 49.800529 89.352727
    89.984 ? 49.800809 90.226896
    88.055 ? 49.801088 91.095209
    88.052 ? 49.801368 91.843047
    86.835 ? 49.801649 92.327579
    90.537 ? 49.801929 92.44345
    91.94 ? 49.80221 92.18546
    89.58 ? 49.802491 91.65231
    85.563 ? 49.802771 90.983656
    84.476 ? 49.803053 90.298594
    79.348 ? 49.803334 89.670069
    83.364 ? 49.803616 89.133571
    91.132 ? 49.803898 88.699056
    86.848 ? 49.80418 88.361725
    89.166 ? 49.804463 88.1099
    85.502 ? 49.804745 87.925913
    90.795 ? 49.805027 87.791408
    93.58 ? 49.80531 87.688194
    85.003 ? 49.805593 87.60005
    86.352 ? 49.805876 87.513453
    87.894 ? 49.806159 87.416868
    80.16 ? 49.806442 87.301215
    86.033 ? 49.806726 87.159605
    86.151 ? 49.807009 86.986662
    86.387 ? 49.807293 86.779332
    85.978 ? 49.807577 86.533436
    93.298 ? 49.807861 86.24768
    88.556 ? 49.808145 85.921897
    85.277 ? 49.808428 85.555823
    88.314 ? 49.808712 85.150286
    78.552 ? 49.808997 84.706676
    81.894 ? 49.809281 84.226418
    80.116 ? 49.809565 83.713136
    76.917 ? 49.80985 83.169152
    75.273 ? 49.810134 82.597688
    77.074 ? 49.810419 82.002149
    71.631 ? 49.810703 81.385311
    75.267 ? 49.810988 80.752237
    77.002 ? 49.811272 80.105738
    79.455 ? 49.811557 79.44963
    80.483 ? 49.811842 78.786549
    73.733 ? 49.812126 78.119144
    68.385 ? 49.812411 77.451946
    71.549 ? 49.812696 76.786813
    66.499 ? 49.81298 76.126168
    72.792 ? 49.813265 75.472175
    70.287 ? 49.81355 74.825939
    68.284 ? 49.813835 74.190692
    67.896 ? 49.814119 73.567048
    68.508 ? 49.814404 72.956192
    65.495 ? 49.814688 72.3591
    66.112 ? 49.814973 71.775856
    70.193 ? 49.815257 71.20849
    63.793 ? 49.815542 70.656741
    61.744 ? 49.815826 70.120935
    64.93 ? 49.81611 69.60128
    65.497 ? 49.816395 69.097898
    64.77 ? 49.816679 68.610784
    58.479 ? 49.816963 68.139866
    57.856 ? 49.817247 67.685007
    55.426 ? 49.817531 67.245991
    61.48 ? 49.817815 66.822001
    61.039 ? 49.818099 66.413696
    58.286 ? 49.818382 66.020021
    60.224 ? 49.818666 65.640311
    65.433 ? 49.818949 65.273769
    60.631 ? 49.819233 64.91916
    58.627 ? 49.819516 64.576796
    58.045 ? 49.819799 64.246001
    60.169 ? 49.820082 63.926758
    64.034 ? 49.820365 63.619071
    69.509 ? 49.820647 63.322459
    57.465 ? 49.82093 63.037416
    54.79 ? 49.821212 62.763237
    63.647 ? 49.821494 62.499555
    65.519 ? 49.821777 62.245984
    62.245 ? 49.822058 62.001822
    57.284 ? 49.82234 61.767287
    58.324 ? 49.822622 61.541685
    57.221 ? 49.822903 61.32465
    64.797 ? 49.823184 61.115845
    58.057 ? 49.823465 60.914682
    59.964 ? 49.823746 60.721373
    57.249 ? 49.824026 60.535366
    58.079 ? 49.824307 60.35639
    57.189 ? 49.824587 60.1842
    55.719 ? 49.824867 60.018558
    56.259 ? 49.825147 59.859242
    57.44 ? 49.825426 59.706042
    57.689 ? 49.825705 59.558765
    58.412 ? 49.825985 59.417248
    59.2 ? 49.826263 59.281148
    52.8 ? 49.826542 59.150696
    56.612 ? 49.82682 59.025583
    61.244 ? 49.827098 58.905715
    58.959 ? 49.827376 58.791032
    55.967 ? 49.827654 58.683355
    57.578 ? 49.827931 58.57897
    54.48 ? 49.828208 58.479769
    53.445 ? 49.828485 58.386135
    52.931 ? 49.828761 58.29779
    53.481 ? 49.829037 58.215216
    52.933 ? 49.829313 58.139288
    54.055 ? 49.829589 58.070719
    55.897 ? 49.829864 58.01084
    58.115 ? 49.830139 57.961532
    58.599 ? 49.830414 57.92521
    57.283 ? 49.830688 57.905453
    56.599 ? 49.830962 57.905953
    51.747 ? 49.831236 57.931471
    49.819 ? 49.831509 57.985924
    55.126 ? 49.831783 58.073377
    57.611 ? 49.832055 58.196635
    61.031 ? 49.832328 58.354529
    63.471 ? 49.8326 58.541443
    55.261 ? 49.832871 58.742909
    54.286 ? 49.833143 58.931737
    52.651 ? 49.833414 59.067972
    51.634 ? 49.833684 59.107221
    58.571 ? 49.833955 59.023804
    57.071 ? 49.834225 58.826556
    51.362 ? 49.834494 58.553007
    54.804 ? 49.834764 58.247313
    54.944 ? 49.835032 57.944331
    54.861 ? 49.835301 57.66409
    54.525 ? 49.835569 57.416077
    51.304 ? 49.835837 57.202937
    54.806 ? 49.836104 57.023402
    58.12 ? 49.836371 56.87435
    53.988 ? 49.836637 56.751177
    54.988 ? 49.836903 56.649225
    57.847 ? 49.837169 56.564096
    57.052 ? 49.837434 56.492105
    56.421 ? 49.837699 56.430257
    59.923 ? 49.837963 56.376167
    54.056 ? 49.838227 56.328106
    55.207 ? 49.838491 56.284807
    54.02 ? 49.838754 56.245479
    50.092 ? 49.839016 56.209495
    52.182 ? 49.839279 56.17638
    56.053 ? 49.83954 56.145821
    54.844 ? 49.839802 56.117504
    57.707 ? 49.840063 56.091338
    54.571 ? 49.840323 56.067101
    51.553 ? 49.840583 56.044845
    54.354 ? 49.840842 56.024105
    55.716 ? 49.841101 56.004912
    53.389 ? 49.84136 55.987269
    54.013 ? 49.841618 55.971079
    48.702 ? 49.841876 55.956274
    51.401 ? 49.842133 55.942807
    52.995 ? 49.842389 55.930585
    51.449 ? 49.842645 55.919643
    53.473 ? 49.842901 55.909922
    57.478 ? 49.843156 55.90139
    56.131 ? 49.843411 55.894004
    53.212 ? 49.843665 55.888165
    53.252 ? 49.843918 55.883032
    57.393 ? 49.844171 55.879004
    58.914 ? 49.844424 55.876067
    50.846 ? 49.844676 55.874191
    48.794 ? 49.844927 55.873355
    53.713 ? 49.845178 55.873599
    52.929 ? 49.845429 55.874899
    57.454 ? 49.845679 55.877251
    55.053 ? 49.845928 55.880632
    52.952 ? 49.846177 55.885038
    54.788 ? 49.846425 55.890508
[truncated: 876,961 more chars]
